# Supplementary material for: 5-(Phenyl­diazen­yl)tropolone
Source: Acta Crystallogr Sect E Struct Rep Online. 2012 Mar 3;68(Pt 4):o941. doi: 10.1107/S1600536812008677 (PMC3343922; doi:10.1107/S1600536812008677)
Supplement: Supplementary file 1 [file e-68-0o941-sup1.cif]

##############################################################################
#                                                                            #
# This CIF contains the data in a paper accepted for publication in          #
# Acta Crystallographica Section E. It conforms to the requirements of       #
# Notes for Authors for Acta Crystallographica Section E, and has been       #
# peer reviewed under the auspices of the IUCr Commission on Journals.       #
#                                                                            #
# Full details of the Crystallographic Information File format               #
# are given in the paper "The Crystallographic Information File (CIF):       #
# a New Standard Archive File for Crystallography" by S. R. Hall, F. H.      #
# Allen and I. D. Brown [Acta Cryst. (1991), A47, 655-685].                  #
#                                                                            #
# The current version of the core CIF dictionary is obtainable from          #
# ftp://ftp.iucr.org/pub/cif_core.dic.                                       #
#                                                                            #
# Software is freely available for graphical display of the structure(s)     #
# in this CIF. For information consult the CIF software page                 #
# http://www.iucr.org/resources/cif/software.                                #
#                                                                            #
# This file may be used for bona fide research purposes within the           #
# scientific community so long as proper attribution is given to the journal # 
# article from which it was obtained.                                        #
#                                                                            #
##############################################################################
data_global
_audit_creation_method     'WinGX routine CIF_UPDATE'
_audit_conform_dict_name     cif_core.dic
_audit_conform_dict_version     2.3
_journal_date_recd_electronic     2012-02-13
_journal_date_accepted     2012-02-27
_journal_name_full     'Acta Crystallographica, Section E'
_journal_year     2012
_journal_volume     68
_journal_issue      4
_journal_page_first     o941
_journal_page_last     o941
_journal_paper_category     QO
_journal_paper_doi     10.1107/S1600536812008677
_journal_coeditor_code     IS5073
_publ_contact_author_name     'Tania N. Hill'
_publ_contact_author_address
;
Department of Chemistry
University of the Free State
PO Box 339
Bloemfontein 9300
South Africa
;
_publ_contact_author_email     'tania.hill@gmail.com'
_publ_contact_author_fax     '+27(0)514446384'
_publ_contact_author_phone     '+27(0)514017130'
_publ_section_title
;
5-(Phenyldiazenyl)tropolone
;
loop_
    _publ_author_name
    _publ_author_footnote
    _publ_author_address
    'Hill, Tania N.' .
;
Department of Chemistry
University of the Free State
PO Box 339
Bloemfontein 9300
South Africa
;
    'Mangwaela, Moeketsi S.' .
;
Department of Chemistry
University of the Free State
PO Box 339
Bloemfontein 9300
South Africa
;
    'Steyl, Gideon' .
;
Department of Chemistry
University of the Free State
PO Box 339
Bloemfontein 9300
South Africa
;
data_I
_audit_creation_method     'WinGX routine CIF_UPDATE'
_chemical_name_systematic
;
(<i>E</i>)-2-hydroxy-5-(phenyldiazenyl)cyclohepta-2,4,6-trien-1-one
;
_chemical_name_common
;
5-(Phenyldiazenyl)tropolone
;
_chemical_formula_moiety     'C13 H10 N2 O2'
_chemical_formula_sum     'C13 H10 N2 O2'
_chemical_formula_iupac     'C13 H10 N2 O2'
_chemical_formula_weight     226.23
_symmetry_cell_setting     monoclinic
_symmetry_space_group_name_H-M     'P 21/c'
_symmetry_space_group_name_Hall     '-P 2ybc'
loop_
    _symmetry_equiv_pos_as_xyz
    'x, y, z'
    '-x, y+1/2, -z+1/2'
    '-x, -y, -z'
    'x, -y-1/2, z-1/2'
_cell_length_a     6.2838(2)
_cell_length_b     24.8474(13)
_cell_length_c     8.0478(3)
_cell_angle_alpha     90
_cell_angle_beta     122.255(2)
_cell_angle_gamma     90
_cell_volume     1062.64(8)
_cell_formula_units_Z     4
_cell_measurement_reflns_used     1666
_cell_measurement_theta_min     3.28
_cell_measurement_theta_max     24.91
_cell_measurement_temperature     100(2)
_exptl_crystal_description     'plate'
_exptl_crystal_colour     'red'
_exptl_crystal_size_max     0.35
_exptl_crystal_size_mid     0.32
_exptl_crystal_size_min     0.05
_exptl_crystal_density_diffrn     1.414
_exptl_crystal_density_method     'not measured'
_exptl_crystal_F_000     472
_exptl_absorpt_coefficient_mu     0.098
_exptl_absorpt_correction_type     multi-scan
_exptl_absorpt_process_details
;
(SADABS; Bruker, 2004)
;
_exptl_absorpt_correction_T_min     0.9666
_exptl_absorpt_correction_T_max     0.9951
_diffrn_ambient_temperature     100(2)
_diffrn_radiation_type     MoK\a
_diffrn_radiation_wavelength     0.71073
_diffrn_radiation_source     'sealed tube'
_diffrn_radiation_monochromator     'graphite'
_diffrn_measurement_device_type     'Bruker X8 APEXII 4K KappaCCD'
_diffrn_measurement_method     '\f and \w scans'
_diffrn_detector_area_resol_mean     512
_diffrn_reflns_number     10621
_diffrn_reflns_av_R_equivalents     0.0499
_diffrn_reflns_theta_min     3.1
_diffrn_reflns_theta_max     28.39
_diffrn_reflns_theta_full     28.39
_diffrn_measured_fraction_theta_max     0.997
_diffrn_measured_fraction_theta_full     0.997
_diffrn_reflns_limit_h_min     -8
_diffrn_reflns_limit_h_max     8
_diffrn_reflns_limit_k_min     -31
_diffrn_reflns_limit_k_max     32
_diffrn_reflns_limit_l_min     -10
_diffrn_reflns_limit_l_max     10
_diffrn_standards_number     0
_diffrn_standards_interval_count     0
_diffrn_standards_decay_%     0
_reflns_number_total     2669
_reflns_number_gt     1925
_reflns_threshold_expression     I>2\s(I)
_refine_ls_structure_factor_coef     Fsqd
_refine_ls_matrix_type     full
_refine_ls_R_factor_gt     0.0481
_refine_ls_wR_factor_ref     0.1277
_refine_ls_goodness_of_fit_ref     1.047
_refine_ls_restrained_S_all     1.047
_refine_ls_number_reflns     2669
_refine_ls_number_parameters     155
_refine_ls_number_restraints     0
_refine_ls_hydrogen_treatment     constr
_refine_ls_weighting_scheme     calc
_refine_ls_weighting_details
         'calc w=1/[\s^2^(Fo^2^)+(0.0566P)^2^+0.2818P] where P=(Fo^2^+2Fc^2^)/3'
_refine_ls_shift/su_max     0
_refine_diff_density_max     0.381
_refine_diff_density_min     -0.243
_refine_ls_extinction_method     none
loop_
    _atom_type_symbol
    _atom_type_description
    _atom_type_scat_dispersion_real
    _atom_type_scat_dispersion_imag
    _atom_type_scat_source
    C C 0.0033 0.0016 'International Tables Vol C Tables 4.2.6.8 and 6.1.1.4'
    H H 0 0 'International Tables Vol C Tables 4.2.6.8 and 6.1.1.4'
    N N 0.0061 0.0033 'International Tables Vol C Tables 4.2.6.8 and 6.1.1.4'
    O O 0.0106 0.006 'International Tables Vol C Tables 4.2.6.8 and 6.1.1.4'
_computing_data_collection     'APEX2 (Bruker, 2005)'
_computing_cell_refinement     'SAINT-Plus (Bruker, 2004)'
_computing_data_reduction     'SAINT-Plus (Bruker, 2004)'
_computing_structure_solution     'SHELXS97 (Sheldrick, 2008)'
_computing_structure_refinement     'SHELXL97 (Sheldrick, 2008)'
_computing_molecular_graphics     'DIAMOND (Brandenburg & Putz, 2005)'
_computing_publication_material     'WinGX (Farrugia, 1999)'
loop_
    _atom_site_type_symbol
    _atom_site_label
    _atom_site_fract_x
    _atom_site_fract_y
    _atom_site_fract_z
    _atom_site_U_iso_or_equiv
    _atom_site_adp_type
    _atom_site_calc_flag
    _atom_site_refinement_flags
    _atom_site_occupancy
    _atom_site_disorder_assembly
    _atom_site_disorder_group
    C C1 0.6923(3) 0.05118(6) 1.3134(2) 0.0163(3) Uani d . 1 . .
    C C2 0.8463(3) 0.07450(7) 1.2597(2) 0.0179(3) Uani d . 1 . .
    H H2 1.0185 0.077 1.3622 0.022 Uiso calc R 1 . .
    C C3 0.7891(3) 0.09498(7) 1.0787(2) 0.0175(3) Uani d . 1 . .
    H H3 0.9269 0.1095 1.0758 0.021 Uiso calc R 1 . .
    C C4 0.5591(3) 0.09684(7) 0.9038(2) 0.0172(3) Uani d . 1 . .
    C C5 0.3285(3) 0.07598(7) 0.8670(2) 0.0177(3) Uani d . 1 . .
    H H5 0.1911 0.08 0.7352 0.021 Uiso calc R 1 . .
    C C6 0.2696(3) 0.05111(7) 0.9882(2) 0.0181(4) Uani d . 1 . .
    H H6 0.099 0.04 0.9262 0.022 Uiso calc R 1 . .
    C C7 0.4217(3) 0.03894(6) 1.1931(2) 0.0163(3) Uani d . 1 . .
    C C11 0.6741(3) 0.16352(6) 0.5654(2) 0.0178(3) Uani d . 1 . .
    C C12 0.4382(3) 0.16419(7) 0.3910(2) 0.0209(4) Uani d . 1 . .
    H H12 0.2969 0.1489 0.3868 0.025 Uiso calc R 1 . .
    C C13 0.4112(3) 0.18728(7) 0.2241(2) 0.0247(4) Uani d . 1 . .
    H H13 0.251 0.1878 0.105 0.03 Uiso calc R 1 . .
    C C14 0.6179(3) 0.20974(7) 0.2304(2) 0.0258(4) Uani d . 1 . .
    H H14 0.5989 0.2255 0.1158 0.031 Uiso calc R 1 . .
    C C15 0.8514(3) 0.20909(7) 0.4036(3) 0.0252(4) Uani d . 1 . .
    H H15 0.9922 0.2246 0.4076 0.03 Uiso calc R 1 . .
    C C16 0.8811(3) 0.18585(7) 0.5718(2) 0.0213(4) Uani d . 1 . .
    H H16 1.0418 0.1852 0.6904 0.026 Uiso calc R 1 . .
    N N1 0.5284(2) 0.11965(6) 0.72852(19) 0.0194(3) Uani d . 1 . .
    N N2 0.7201(3) 0.14104(6) 0.74631(18) 0.0196(3) Uani d . 1 . .
    O O1 0.8030(2) 0.03666(5) 1.50085(15) 0.0204(3) Uani d . 1 . .
    H H1 0.6956 0.0231 1.5202 0.031 Uiso calc R 1 . .
    O O2 0.3290(2) 0.01652(5) 1.27961(15) 0.0219(3) Uani d . 1 . .
loop_
    _atom_site_aniso_label
    _atom_site_aniso_U_11
    _atom_site_aniso_U_22
    _atom_site_aniso_U_33
    _atom_site_aniso_U_12
    _atom_site_aniso_U_13
    _atom_site_aniso_U_23
    C1 0.0157(8) 0.0170(8) 0.0138(7) 0.0017(6) 0.0064(6) -0.0002(6)
    C2 0.0134(8) 0.0216(9) 0.0144(7) -0.0009(6) 0.0046(6) -0.0004(6)
    C3 0.0162(8) 0.0195(9) 0.0185(8) -0.0022(6) 0.0103(7) -0.0004(6)
    C4 0.0185(8) 0.0174(9) 0.0151(7) -0.0002(6) 0.0087(6) -0.0003(6)
    C5 0.0154(8) 0.0204(9) 0.0142(7) 0.0007(6) 0.0058(6) -0.0006(6)
    C6 0.0139(7) 0.0218(9) 0.0162(7) -0.0007(6) 0.0065(6) -0.0013(6)
    C7 0.0160(8) 0.0170(9) 0.0176(7) 0.0008(6) 0.0101(6) -0.0010(6)
    C11 0.0223(8) 0.0149(8) 0.0186(8) 0.0008(6) 0.0125(7) 0.0004(6)
    C12 0.0217(8) 0.0198(9) 0.0214(8) -0.0015(7) 0.0115(7) 0.0003(6)
    C13 0.0296(9) 0.0216(10) 0.0192(8) 0.0011(7) 0.0105(7) 0.0037(7)
    C14 0.0387(10) 0.0183(9) 0.0244(9) -0.0006(8) 0.0195(8) 0.0037(7)
    C15 0.0315(10) 0.0197(9) 0.0324(9) -0.0029(7) 0.0225(8) 0.0001(7)
    C16 0.0223(8) 0.0209(9) 0.0218(8) -0.0001(7) 0.0125(7) -0.0009(7)
    N1 0.0182(7) 0.0218(8) 0.0182(7) -0.0015(6) 0.0097(6) 0.0009(5)
    N2 0.0204(7) 0.0213(8) 0.0188(7) -0.0005(6) 0.0116(6) 0.0004(6)
    O1 0.0152(6) 0.0285(7) 0.0151(5) -0.0033(5) 0.0065(5) 0.0033(5)
    O2 0.0162(6) 0.0306(7) 0.0185(6) -0.0019(5) 0.0089(5) 0.0036(5)
_geom_special_details
;
All e.s.d.'s (except the e.s.d. in the dihedral angle between two l.s. planes)
are estimated using the full covariance matrix. The cell e.s.d.'s are taken
into account individually in the estimation of e.s.d.'s in distances, angles
and torsion angles; correlations between e.s.d.'s in cell parameters are only
used when they are defined by crystal symmetry. An approximate (isotropic)
treatment of cell e.s.d.'s is used for estimating e.s.d.'s involving l.s.
planes.
;
loop_
    _geom_bond_atom_site_label_1
    _geom_bond_atom_site_label_2
    _geom_bond_site_symmetry_2
    _geom_bond_distance
    _geom_bond_publ_flag
    C1 O1 . 1.3301(18) ?
    C1 C2 . 1.380(2) ?
    C1 C7 . 1.471(2) ?
    C2 C3 . 1.397(2) ?
    C2 H2 . 0.95 ?
    C3 C4 . 1.379(2) ?
    C3 H3 . 0.95 ?
    C4 C5 . 1.414(2) ?
    C4 N1 . 1.4342(19) ?
    C5 C6 . 1.362(2) ?
    C5 H5 . 0.95 ?
    C6 C7 . 1.429(2) ?
    C6 H6 . 0.95 ?
    C7 O2 . 1.2521(18) ?
    C11 C16 . 1.389(2) ?
    C11 C12 . 1.395(2) ?
    C11 N2 . 1.4378(19) ?
    C12 C13 . 1.385(2) ?
    C12 H12 . 0.95 ?
    C13 C14 . 1.389(2) ?
    C13 H13 . 0.95 ?
    C14 C15 . 1.383(2) ?
    C14 H14 . 0.95 ?
    C15 C16 . 1.390(2) ?
    C15 H15 . 0.95 ?
    C16 H16 . 0.95 ?
    N1 N2 . 1.2530(19) ?
    O1 H1 . 0.84 ?
loop_
    _geom_angle_atom_site_label_1
    _geom_angle_atom_site_label_2
    _geom_angle_atom_site_label_3
    _geom_angle_site_symmetry_1
    _geom_angle_site_symmetry_3
    _geom_angle
    _geom_angle_publ_flag
    O1 C1 C2 . . 116.06(13) ?
    O1 C1 C7 . . 114.31(13) ?
    C2 C1 C7 . . 129.62(14) ?
    C1 C2 C3 . . 130.28(14) ?
    C1 C2 H2 . . 114.9 ?
    C3 C2 H2 . . 114.9 ?
    C4 C3 C2 . . 128.53(15) ?
    C4 C3 H3 . . 115.7 ?
    C2 C3 H3 . . 115.7 ?
    C3 C4 C5 . . 126.89(14) ?
    C3 C4 N1 . . 122.36(14) ?
    C5 C4 N1 . . 110.72(13) ?
    C6 C5 C4 . . 131.02(15) ?
    C6 C5 H5 . . 114.5 ?
    C4 C5 H5 . . 114.5 ?
    C5 C6 C7 . . 130.70(15) ?
    C5 C6 H6 . . 114.7 ?
    C7 C6 H6 . . 114.7 ?
    O2 C7 C6 . . 120.84(14) ?
    O2 C7 C1 . . 116.31(14) ?
    C6 C7 C1 . . 122.85(14) ?
    C16 C11 C12 . . 120.25(14) ?
    C16 C11 N2 . . 116.06(14) ?
    C12 C11 N2 . . 123.69(14) ?
    C13 C12 C11 . . 119.66(15) ?
    C13 C12 H12 . . 120.2 ?
    C11 C12 H12 . . 120.2 ?
    C12 C13 C14 . . 120.16(16) ?
    C12 C13 H13 . . 119.9 ?
    C14 C13 H13 . . 119.9 ?
    C15 C14 C13 . . 120.03(15) ?
    C15 C14 H14 . . 120 ?
    C13 C14 H14 . . 120 ?
    C14 C15 C16 . . 120.34(16) ?
    C14 C15 H15 . . 119.8 ?
    C16 C15 H15 . . 119.8 ?
    C11 C16 C15 . . 119.55(15) ?
    C11 C16 H16 . . 120.2 ?
    C15 C16 H16 . . 120.2 ?
    N2 N1 C4 . . 116.00(13) ?
    N1 N2 C11 . . 112.83(13) ?
    C1 O1 H1 . . 109.5 ?
loop_
    _geom_torsion_atom_site_label_1
    _geom_torsion_atom_site_label_2
    _geom_torsion_atom_site_label_3
    _geom_torsion_atom_site_label_4
    _geom_torsion_site_symmetry_1
    _geom_torsion_site_symmetry_2
    _geom_torsion_site_symmetry_3
    _geom_torsion_site_symmetry_4
    _geom_torsion
    _geom_torsion_publ_flag
    O1 C1 C2 C3 . . . . -178.41(16) ?
    C7 C1 C2 C3 . . . . 2.7(3) ?
    C1 C2 C3 C4 . . . . -0.4(3) ?
    C2 C3 C4 C5 . . . . -2.9(3) ?
    C2 C3 C4 N1 . . . . 179.51(16) ?
    C3 C4 C5 C6 . . . . 2.2(3) ?
    N1 C4 C5 C6 . . . . -179.90(17) ?
    C4 C5 C6 C7 . . . . 1.3(3) ?
    C5 C6 C7 O2 . . . . 178.42(17) ?
    C5 C6 C7 C1 . . . . -2.1(3) ?
    O1 C1 C7 O2 . . . . -0.2(2) ?
    C2 C1 C7 O2 . . . . 178.73(16) ?
    O1 C1 C7 C6 . . . . -179.64(14) ?
    C2 C1 C7 C6 . . . . -0.7(3) ?
    C16 C11 C12 C13 . . . . 0.0(2) ?
    N2 C11 C12 C13 . . . . 179.29(15) ?
    C11 C12 C13 C14 . . . . -0.1(3) ?
    C12 C13 C14 C15 . . . . 0.0(3) ?
    C13 C14 C15 C16 . . . . 0.3(3) ?
    C12 C11 C16 C15 . . . . 0.3(2) ?
    N2 C11 C16 C15 . . . . -179.08(15) ?
    C14 C15 C16 C11 . . . . -0.4(3) ?
    C3 C4 N1 N2 . . . . -4.4(2) ?
    C5 C4 N1 N2 . . . . 177.61(14) ?
    C4 N1 N2 C11 . . . . -179.34(13) ?
    C16 C11 N2 N1 . . . . -177.26(14) ?
    C12 C11 N2 N1 . . . . 3.4(2) ?
loop_
    _geom_hbond_atom_site_label_D
    _geom_hbond_atom_site_label_H
    _geom_hbond_atom_site_label_A
    _geom_hbond_site_symmetry_A
    _geom_hbond_distance_DH
    _geom_hbond_distance_HA
    _geom_hbond_distance_DA
    _geom_hbond_angle_DHA
    O1 H1 O2 . 0.84 2.08 2.5754(15) 117
    C5 H5 O1 1_454 0.95 2.40 3.1866(19) 140
    O1 H1 O2 3_658 0.84 1.96 2.6686(15) 141
_iucr_refine_instructions_details
;
TITL 9Lth1_0m in P2(1)/c
CELL  0.71073   6.2838  24.8474   8.0478   90.000  122.255   90.000
ZERR     4.00   0.0002   0.0013   0.0003    0.000    0.002    0.000
LATT   1
SYMM  - X, 1/2 + Y, 1/2 - Z
SFAC  C    H    N    O
UNIT  52   40   8    8
MERG   2
OMIT    -4.00 180.00
OMIT     0   2   0
EQIV $1 x-1, y, z-1
EQIV $2 1-x, -y, 3-z
HTAB O1 O2
HTAB C5 O1_$1
HTAB O1 O2_$2
FMAP   2
PLAN   10
SIZE     0.05   0.32   0.35
ACTA
BOND   $H
CONF
LIST   4
L.S.  16
TEMP  -173.20
WGHT    0.056600    0.281800
FVAR       0.22163
C1    1    0.692346    0.051182    1.313430    11.00000    0.01574    0.01703 =
         0.01379   -0.00015    0.00636    0.00175
C2    1    0.846261    0.074501    1.259740    11.00000    0.01343    0.02165 =
         0.01443   -0.00043    0.00456   -0.00085
AFIX  43
H2    2    1.018493    0.077031    1.362163    11.00000   -1.20000
AFIX   0
C3    1    0.789122    0.094982    1.078723    11.00000    0.01615    0.01953 =
         0.01846   -0.00042    0.01034   -0.00215
AFIX  43
H3    2    0.926856    0.109548    1.075783    11.00000   -1.20000
AFIX   0
C4    1    0.559141    0.096835    0.903782    11.00000    0.01853    0.01739 =
         0.01514   -0.00031    0.00866   -0.00021
C5    1    0.328483    0.075979    0.866996    11.00000    0.01539    0.02043 =
         0.01415   -0.00057    0.00575    0.00067
AFIX  43
H5    2    0.191110    0.079997    0.735237    11.00000   -1.20000
AFIX   0
C6    1    0.269552    0.051113    0.988161    11.00000    0.01392    0.02184 =
         0.01618   -0.00134    0.00647   -0.00071
AFIX  43
H6    2    0.099018    0.040026    0.926176    11.00000   -1.20000
AFIX   0
C7    1    0.421717    0.038937    1.193067    11.00000    0.01603    0.01695 =
         0.01757   -0.00098    0.01012    0.00076
C11   1    0.674103    0.163518    0.565353    11.00000    0.02234    0.01492 =
         0.01860    0.00045    0.01251    0.00082
C12   1    0.438247    0.164191    0.391019    11.00000    0.02171    0.01975 =
         0.02137    0.00029    0.01153   -0.00146
AFIX  43
H12   2    0.296875    0.148891    0.386777    11.00000   -1.20000
AFIX   0
C13   1    0.411219    0.187284    0.224111    11.00000    0.02956    0.02155 =
         0.01924    0.00366    0.01051    0.00106
AFIX  43
H13   2    0.250969    0.187768    0.105032    11.00000   -1.20000
AFIX   0
C14   1    0.617937    0.209742    0.230449    11.00000    0.03871    0.01834 =
         0.02439    0.00365    0.01954   -0.00060
AFIX  43
H14   2    0.598887    0.225548    0.115764    11.00000   -1.20000
AFIX   0
C15   1    0.851395    0.209095    0.403619    11.00000    0.03153    0.01968 =
         0.03238    0.00006    0.02249   -0.00285
AFIX  43
H15   2    0.992214    0.224624    0.407622    11.00000   -1.20000
AFIX   0
C16   1    0.881080    0.185848    0.571810    11.00000    0.02227    0.02093 =
         0.02182   -0.00088    0.01252   -0.00009
AFIX  43
H16   2    1.041830    0.185229    0.690410    11.00000   -1.20000
AFIX   0
N1    3    0.528352    0.119649    0.728521    11.00000    0.01817    0.02180 =
         0.01816    0.00087    0.00974   -0.00147
N2    3    0.720054    0.141037    0.746306    11.00000    0.02037    0.02127 =
         0.01884    0.00043    0.01164   -0.00048
O1    4    0.803047    0.036660    1.500851    11.00000    0.01524    0.02848 =
         0.01508    0.00334    0.00645   -0.00331
AFIX 147
H1    2    0.695612    0.023113    1.520209    11.00000   -1.50000
AFIX   0
O2    4    0.329006    0.016522    1.279606    11.00000    0.01622    0.03061 =
         0.01847    0.00363    0.00892   -0.00191
HKLF    4
REM  9Lth1_0m in P2(1)/c
REM R1 =  0.0481 for   1925 Fo > 4sig(Fo)  and  0.0727 for all   2669 data
REM    155 parameters refined using      0 restraints
END
WGHT      0.0564      0.2833
REM Highest difference peak  0.381,  deepest hole -0.243,  1-sigma level  0.060
Q1    1   0.5502  0.0463  1.2454  11.00000  0.05    0.38
Q2    1   0.6486  0.0982  0.9984  11.00000  0.05    0.30
Q3    1   0.6891  0.1558  0.6395  11.00000  0.05    0.28
Q4    1   0.5594  0.1139  0.8402  11.00000  0.05    0.28
Q5    1   0.3739  0.0421  1.0839  11.00000  0.05    0.27
Q6    1   0.4193  0.1726  0.2992  11.00000  0.05    0.27
Q7    1   0.8891  0.1858  0.4764  11.00000  0.05    0.26
Q8    1   0.8543  0.2069  0.5025  11.00000  0.05    0.26
Q9    1   0.7963  0.0740  1.1466  11.00000  0.05    0.26
Q10   1   0.5560  0.1667  0.4941  11.00000  0.05    0.25
;
