# Supplementary material for: 5-(Phenyl­diazen­yl)tropolone
Source: Acta Crystallogr Sect E Struct Rep Online. 2012 Mar 3;68(Pt 4):o941. doi: 10.1107/S1600536812008677 (PMC3343922; doi:10.1107/S1600536812008677)
Supplement: Supplementary file 2 [file e-68-0o941-Isup2.hkl]

#
# h,k,l, Fc-squared, Fo-squared, sigma(Fo-squared) and status flag
#
data_I
_shelx_title ' 9Lth1_0m in P2(1)/c'
_shelx_refln_list_code          4
_shelx_F_calc_maximum      150.07
_exptl_crystal_F_000       472.00
_reflns_d_resolution_high  0.7475
 
loop_
 _symmetry_equiv_pos_as_xyz
 'x, y, z'
 '-x, y+1/2, -z+1/2'
 '-x, -y, -z'
 'x, -y-1/2, z-1/2'
 
_cell_length_a     6.2838
_cell_length_b    24.8474
_cell_length_c     8.0478
_cell_angle_alpha  90.000
_cell_angle_beta  122.255
_cell_angle_gamma  90.000
 
_shelx_F_squared_multiplier     1.000
 
loop_
 _refln_index_h
 _refln_index_k
 _refln_index_l
 _refln_F_squared_calc
 _refln_F_squared_meas
 _refln_F_squared_sigma
 _refln_observed_status
   1   0   0     8954.14     8674.89     99.07 o
   2   0   0     2854.82     2934.24     35.44 o
   3   0   0        0.61        0.28      1.36 o
   4   0   0       86.92       84.69      5.31 o
   5   0   0       20.35       21.57      4.74 o
   6   0   0       51.07       71.42     16.12 o
   7   0   0      177.32      203.03     27.95 o
   1   1   0     5273.87     5237.68     43.84 o
   2   1   0      703.44      767.91      7.96 o
   3   1   0        3.74        7.46      1.33 o
   4   1   0        1.08        1.35      1.55 o
   5   1   0       95.93      100.08      5.66 o
   6   1   0       38.70       46.71     13.98 o
   7   1   0       13.73       14.61     13.67 o
   1   2   0      170.13      171.20      2.47 o
   2   2   0     2440.08     2478.91     22.06 o
   3   2   0       66.27       73.45      2.62 o
   4   2   0      168.48      184.04      5.72 o
   5   2   0        3.34        2.62      2.41 o
   6   2   0       68.90       71.61      7.97 o
   7   2   0        1.45       -9.75      7.78 o
   1   3   0      265.84      250.35      3.56 o
   2   3   0      457.11      502.14      6.00 o
   3   3   0      105.56      112.42      3.84 o
   4   3   0      577.82      605.86     11.88 o
   5   3   0      104.95      114.89      6.64 o
   6   3   0        0.13        1.75      5.83 o
   7   3   0       82.97       92.03     31.63 o
   0   4   0      693.44      656.62     22.65 o
   1   4   0      749.16      731.50      9.48 o
   2   4   0      401.39      379.45      5.30 o
   3   4   0      274.43      254.34      5.20 o
   4   4   0      332.44      337.07      7.70 o
   5   4   0       52.58       53.39      5.05 o
   6   4   0       10.67       22.04      9.59 o
   7   4   0        5.04       10.08      8.52 o
   1   5   0      260.60      282.24      4.50 o
   2   5   0     1215.26     1267.64     14.29 o
   3   5   0       41.46       36.63      2.26 o
   4   5   0      852.04      887.76     14.50 o
   5   5   0       29.69       14.65      3.74 o
   6   5   0      116.73      134.14     19.28 o
   7   5   0       14.07        0.73      8.22 o
   0   6   0      254.47      283.02      8.08 o
   1   6   0      561.02      538.00      8.56 o
   2   6   0        0.05        0.88      0.83 o
   3   6   0      450.29      419.55      7.69 o
   4   6   0       71.52       79.61      4.54 o
   5   6   0       45.80       31.80      5.85 o
   6   6   0       14.14       17.69      7.57 o
   1   7   0      131.12      145.79      3.38 o
   2   7   0     2247.33     2333.11     31.01 o
   3   7   0      672.73      716.15     11.11 o
   4   7   0      435.51      401.33     10.02 o
   5   7   0      670.07      661.06     14.85 o
   6   7   0       36.26       28.83      8.16 o
   0   8   0     5564.52     5563.99    226.90 o
   1   8   0      250.29      245.56      5.37 o
   2   8   0      327.38      351.48      7.39 o
   3   8   0        4.10        4.22      1.58 o
   4   8   0      401.44      350.49      9.35 o
   5   8   0       18.53       20.38      4.01 o
   6   8   0        3.73        3.48      6.74 o
   1   9   0       43.32       54.15      2.89 o
   2   9   0      183.61      183.06      5.63 o
   3   9   0      598.73      591.66     11.09 o
   4   9   0       97.17      108.55      6.02 o
   5   9   0       50.06       45.51      6.75 o
   6   9   0       16.16       19.97     13.06 o
   0  10   0        2.12        4.02      2.35 o
   1  10   0       17.62       18.17      1.66 o
   2  10   0      952.18      978.29     16.01 o
   3  10   0      314.52      360.59      8.10 o
   4  10   0      309.40      320.29     10.30 o
   5  10   0       98.93      100.37      8.22 o
   6  10   0        6.11        1.40      6.25 o
   1  11   0       87.61       78.91      3.37 o
   2  11   0       88.28       80.64      3.87 o
   3  11   0      127.43      124.75      5.21 o
   4  11   0      480.47      480.13     11.51 o
   5  11   0      124.38      130.04      7.84 o
   6  11   0        0.32        4.15      6.96 o
   0  12   0      581.68      588.88     16.81 o
   1  12   0       13.14       15.82      2.91 o
   2  12   0        6.42        2.01      1.58 o
   3  12   0      150.30      134.48      8.71 o
   4  12   0       60.96       55.12      4.33 o
   5  12   0        5.79        8.19      3.76 o
   6  12   0       48.05       61.79     17.96 o
   1  13   0      319.94      313.32      9.23 o
   2  13   0      440.08      437.27     11.27 o
   3  13   0       72.75       76.77      4.66 o
   4  13   0       71.90       70.73      4.86 o
   5  13   0       84.33       84.38      7.82 o
   6  13   0       26.55       41.36      9.66 o
   0  14   0      221.15      246.28     13.26 o
   1  14   0      146.00      161.90      6.36 o
   2  14   0      284.00      319.01     23.35 o
   3  14   0      327.76      335.13     10.44 o
   4  14   0       43.89       47.41      4.27 o
   5  14   0      124.03      149.74     11.75 o
   6  14   0      141.31      191.14     17.26 o
   1  15   0       33.28       41.88      5.20 o
   2  15   0        8.43        6.27      2.65 o
   3  15   0        0.29        0.71      2.31 o
   4  15   0      257.40      251.74      8.51 o
   5  15   0       50.97       23.49      5.83 o
   6  15   0       22.37       24.68      8.54 o
   0  16   0      430.58      463.39     21.63 o
   1  16   0       45.03       53.45      5.41 o
   2  16   0       95.41       91.93      6.94 o
   3  16   0       15.46       20.61      3.74 o
   4  16   0        0.01        0.12      2.21 o
   5  16   0      282.37      292.14     14.74 o
   6  16   0        1.00        1.64      7.21 o
   1  17   0      504.81      522.63     27.14 o
   2  17   0      511.00      515.15     17.93 o
   3  17   0       43.48       31.17      7.49 o
   4  17   0      103.04       94.79      6.48 o
   5  17   0      109.57      113.76     10.16 o
   6  17   0      107.14      104.06     13.46 o
   0  18   0       42.88       36.52      6.53 o
   1  18   0      172.54      183.74      9.15 o
   2  18   0       87.00       81.99      6.94 o
   3  18   0       37.52       34.17      4.89 o
   4  18   0       54.71       54.69     10.63 o
   5  18   0       43.75       45.36      8.77 o
   1  19   0      447.67      454.57     16.36 o
   2  19   0        2.22        3.51      3.77 o
   3  19   0      169.56      168.18      9.32 o
   4  19   0        0.82        1.69      4.81 o
   5  19   0        0.24        5.71      9.59 o
   0  20   0       16.31       12.04      4.90 o
   1  20   0        4.49       15.83      3.67 o
   2  20   0       99.70      105.98      8.07 o
   3  20   0        9.65       12.24      3.78 o
   4  20   0       81.54       75.94      9.28 o
   5  20   0        4.72        3.06     11.22 o
   1  21   0       14.19       21.11      8.77 o
   2  21   0      172.93      180.69     10.54 o
   3  21   0      120.28      125.38     16.71 o
   4  21   0        1.06        4.78      5.69 o
   5  21   0        0.17      -14.08      9.79 o
   0  22   0       16.62       23.26      6.33 o
   1  22   0       18.75       13.51      5.71 o
   2  22   0       54.13       63.86     13.77 o
   3  22   0        5.93        2.33      3.49 o
   4  22   0       85.28       71.67      9.94 o
   5  22   0       14.86       15.71     13.67 o
   1  23   0       16.87       19.43      4.80 o
   2  23   0       20.15       21.27     10.51 o
   3  23   0        0.01        1.69      3.45 o
   4  23   0        7.63        4.49      6.40 o
   5  23   0      110.13       85.49     19.38 o
   0  24   0      197.97      215.06     17.34 o
   1  24   0       71.29       82.78      8.19 o
   2  24   0        5.68        4.38      3.74 o
   3  24   0       30.40       18.31      7.38 o
   4  24   0        6.08        2.85      6.18 o
   1  25   0       38.16       26.61      5.69 o
   2  25   0      175.31      182.87     12.55 o
   3  25   0       17.22       24.37      8.08 o
   4  25   0        0.28       -0.10      6.23 o
   0  26   0        1.83       -0.82      4.90 o
   1  26   0        2.53        6.48      4.00 o
   2  26   0       74.26       84.98      9.17 o
   3  26   0       59.31       71.45     29.08 o
   4  26   0       15.15        9.15      8.62 o
   1  27   0      163.41      180.08     12.78 o
   2  27   0       15.47        8.76     11.02 o
   3  27   0        2.48       -0.65      7.34 o
   4  27   0       22.28       22.11      9.64 o
   0  28   0        0.37        6.12      6.33 o
   1  28   0       84.60       81.61      9.78 o
   2  28   0        0.43       -3.88      8.16 o
   3  28   0       67.47      105.30     17.34 o
   1  29   0        9.96       -1.90      5.19 o
   2  29   0      134.27      148.14     21.42 o
   3  29   0        1.51        3.98      8.48 o
   0  30   0       17.70       11.83      9.39 o
   1  30   0        0.32        4.66      5.98 o
   2  30   0        9.21        5.51     10.20 o
   3  30   0       40.75       37.41     11.10 o
   1  31   0        3.82       -5.31      8.16 o
   2  31   0       14.82       25.71     13.67 o
   0  32   0        4.76       10.20     10.61 o
   1  32   0        0.43        4.28     10.00 o
  -7   1   1        9.44       11.01      7.35 o
  -6   1   1      334.56      297.94     24.08 o
  -5   1   1      222.28      204.03      7.05 o
  -4   1   1        4.99        3.28      1.21 o
  -3   1   1      906.71     1042.14     10.61 o
  -2   1   1     2292.51     2356.99     21.38 o
  -1   1   1      172.71      131.60      4.63 o
   0   1   1       36.34       13.88      1.84 o
   1   1   1      631.24      639.86      7.62 o
   2   1   1     2256.27     2274.45     23.54 o
   3   1   1       77.51       86.76      3.58 o
   4   1   1      117.97       94.46      5.64 o
   5   1   1      198.08      158.02     11.47 o
   6   1   1       13.12        9.99      8.79 o
  -7   2   1        7.03       -0.27      6.33 o
  -6   2   1        8.72       13.47      6.06 o
  -5   2   1     1172.27     1169.10     20.24 o
  -4   2   1     1542.94     1524.92     18.48 o
  -3   2   1       80.79       81.94      2.52 o
  -2   2   1      101.14      112.35      2.07 o
  -1   2   1      963.49      922.96     11.04 o
   0   2   1       86.94       72.09      1.72 o
   1   2   1     2220.80     2149.94     21.31 o
   2   2   1        7.07        5.49      1.11 o
   3   2   1      144.19      168.99      4.99 o
   4   2   1        0.01        2.54      2.25 o
   5   2   1       13.47       22.36      3.91 o
   6   2   1       36.18       45.64     11.04 o
  -7   3   1       68.09       49.72     10.65 o
  -6   3   1      105.12      110.25     12.31 o
  -5   3   1      768.62      809.37     14.60 o
  -4   3   1       23.76       26.63      3.16 o
  -3   3   1       83.79       85.48      2.63 o
  -2   3   1      324.86      298.37      3.98 o
  -1   3   1      742.75      715.94     11.11 o
   0   3   1     1488.33     1466.76     16.45 o
   1   3   1      154.12      143.99      2.71 o
   2   3   1       78.52       68.58      2.84 o
   3   3   1        5.43        1.84      1.69 o
   4   3   1       93.05       97.82      5.78 o
   5   3   1        0.51        2.26      2.93 o
   6   3   1      170.95      175.65     16.55 o
  -7   4   1        3.48        2.49      7.34 o
  -6   4   1       23.54       27.37      7.35 o
  -5   4   1      420.88      410.92     11.57 o
  -4   4   1       24.09       16.51      2.14 o
  -3   4   1      464.34      457.80      7.22 o
  -2   4   1       27.85       29.91      1.88 o
  -1   4   1      712.83      773.28     13.14 o
   0   4   1       60.98       62.40      1.75 o
   1   4   1     2047.85     2015.97     21.10 o
   2   4   1     1666.43     1855.04     27.09 o
   3   4   1      120.31      112.86      5.32 o
   4   4   1        3.46        6.92      2.59 o
   5   4   1        3.67       -0.43      2.88 o
   6   4   1       50.37       66.67      8.63 o
  -7   5   1        5.02        1.82      7.30 o
  -6   5   1        4.14        0.30      4.65 o
  -5   5   1      178.26      182.99      6.83 o
  -4   5   1      230.74      213.35      5.28 o
  -3   5   1       91.43      103.89      3.08 o
  -2   5   1      189.71      170.46      3.31 o
  -1   5   1      870.43      954.59     14.38 o
   0   5   1     7925.11     7888.78    101.92 o
   1   5   1     1592.27     1625.84     18.31 o
   2   5   1      354.52      372.93      6.43 o
   3   5   1      201.14      212.47      7.03 o
   4   5   1        2.69        2.12      2.35 o
   5   5   1       93.90      109.62      6.89 o
   6   5   1       24.02       17.51      8.62 o
  -7   6   1       79.65       91.96     13.19 o
  -6   6   1       18.37       19.22      6.45 o
  -5   6   1       31.94       27.19      3.32 o
  -4   6   1       90.12       78.52      3.45 o
  -3   6   1      273.15      254.28      5.25 o
  -2   6   1      477.29      473.15      6.99 o
  -1   6   1    22521.95    19681.05    308.75 o
   0   6   1    14052.23    13922.05    178.72 o
   1   6   1       29.24       23.23      2.29 o
   2   6   1      362.35      377.19      8.37 o
   3   6   1        0.43        0.03      1.52 o
   4   6   1      187.55      182.49      7.48 o
   5   6   1        0.14       -1.40      3.24 o
   6   6   1        2.14        1.42      7.65 o
  -7   7   1      136.99      172.77     16.86 o
  -6   7   1       56.60       79.34      8.74 o
  -5   7   1      137.14      133.44      5.96 o
  -4   7   1       39.05       32.63      2.63 o
  -3   7   1      544.03      622.72      9.78 o
  -2   7   1      187.91      189.00      4.50 o
  -1   7   1    18183.89    17270.16    271.53 o
   0   7   1     1395.44     1459.22     20.49 o
   1   7   1     1845.26     1810.77     22.71 o
   2   7   1      876.59      892.80     12.70 o
   3   7   1       39.83       43.46      4.12 o
   4   7   1      236.66      239.41      7.42 o
   5   7   1      131.19      102.82      8.78 o
   6   7   1       81.12       71.04     16.22 o
  -7   8   1        0.04       -6.37      6.82 o
  -6   8   1       65.11       82.67     15.69 o
  -5   8   1      118.59      125.58      6.75 o
  -4   8   1      109.72       99.13      4.32 o
  -3   8   1      554.47      544.37     11.64 o
  -2   8   1      482.04      573.55      9.32 o
  -1   8   1     7999.78     7977.43    126.51 o
   0   8   1       40.08       35.89      2.23 o
   1   8   1        1.93       -0.83      0.78 o
   2   8   1      280.00      268.49      8.41 o
   3   8   1       12.58       14.71      2.22 o
   4   8   1       56.80       60.39      4.77 o
   5   8   1        8.35       14.41      4.68 o
   6   8   1       15.00        6.21      7.78 o
  -7   9   1       53.41      100.47     13.76 o
  -6   9   1       49.35       45.55      8.66 o
  -5   9   1        6.91        9.72      3.31 o
  -4   9   1      108.11      101.91      4.43 o
  -3   9   1      309.29      322.22      6.80 o
  -2   9   1        0.65        0.07      0.99 o
  -1   9   1      123.25      145.21      3.97 o
   0   9   1      829.39      871.31     16.21 o
   1   9   1      149.74      150.64      4.64 o
   2   9   1        9.24        6.50      1.87 o
   3   9   1       25.08       19.88      3.03 o
   4   9   1      180.29      164.27      7.09 o
   5   9   1       57.94       47.70      6.79 o
   6   9   1       79.85      112.74     15.21 o
  -7  10   1       40.27       42.57     13.06 o
  -6  10   1        0.82        4.73      5.44 o
  -5  10   1      149.23      133.07      7.15 o
  -4  10   1       92.60       87.70      4.27 o
  -3  10   1     1046.22     1097.20     18.05 o
  -2  10   1      884.99      935.34     20.23 o
  -1  10   1        0.29        1.56      0.79 o
   0  10   1       10.85       10.33      1.49 o
   1  10   1        1.46       -1.79      0.89 o
   2  10   1        0.48       -1.38      1.51 o
   3  10   1      587.13      598.25     12.91 o
   4  10   1     1024.34     1046.42     25.46 o
   5  10   1       40.04       31.73      7.01 o
   6  10   1       55.17       58.13     16.32 o
  -7  11   1       51.59       48.83     10.54 o
  -6  11   1       28.06       30.14      7.32 o
  -5  11   1       57.23       58.48      5.32 o
  -4  11   1      120.15      115.71      4.75 o
  -3  11   1        5.76        8.12      1.66 o
  -2  11   1      616.07      673.11     15.66 o
  -1  11   1        1.94        0.78      1.02 o
   0  11   1      218.68      210.78      5.79 o
   1  11   1       11.53       11.08      2.76 o
   2  11   1        4.60        3.25      1.77 o
   3  11   1      431.82      428.37     10.49 o
   4  11   1        0.63       -1.88      2.53 o
   5  11   1      234.34      253.73     17.91 o
   6  11   1       41.88       54.70     11.77 o
  -6  12   1        5.34       -0.20      5.29 o
  -5  12   1       33.92       28.40      4.23 o
  -4  12   1       32.31       27.83      2.73 o
  -3  12   1      174.53      172.86      6.30 o
  -2  12   1     1514.03     1718.17     48.12 o
  -1  12   1       25.39       21.81      2.30 o
   0  12   1      271.74      275.89     12.16 o
   1  12   1      534.01      562.43     17.91 o
   2  12   1       24.30       17.17      2.77 o
   3  12   1      719.23      719.48     14.81 o
   4  12   1        7.64        5.64      2.91 o
   5  12   1       11.24       10.13      5.10 o
   6  12   1        0.98        3.85      7.72 o
  -6  13   1       90.60       81.84     11.04 o
  -5  13   1        3.48        3.52      2.98 o
  -4  13   1      246.69      252.20      7.48 o
  -3  13   1     1144.69     1163.24     21.56 o
  -2  13   1      144.91      141.17      8.55 o
  -1  13   1       33.85       42.98      3.09 o
   0  13   1       56.45       48.14      3.35 o
   1  13   1      508.25      523.58     17.14 o
   2  13   1      102.15      109.50      5.85 o
   3  13   1       41.27       39.28      3.63 o
   4  13   1      377.76      398.33     11.29 o
   5  13   1        0.08        2.67      4.92 o
   6  13   1       16.00       14.57      8.94 o
  -6  14   1        4.33        9.03      6.10 o
  -5  14   1       69.51       70.09      6.08 o
  -4  14   1       39.20       41.81      6.02 o
  -3  14   1       50.82       48.53      5.04 o
  -2  14   1       49.97       56.34      3.90 o
  -1  14   1      636.18      675.65     15.86 o
   0  14   1       72.97       58.60      6.63 o
   1  14   1      450.70      464.47     16.03 o
   2  14   1        0.86       -0.96      2.08 o
   3  14   1      111.52      117.75      6.43 o
   4  14   1      291.44      274.90      9.42 o
   5  14   1      168.66      139.29     11.78 o
  -6  15   1      100.57      109.32     12.29 o
  -5  15   1       18.60       15.00      4.15 o
  -4  15   1       84.24       90.36      6.16 o
  -3  15   1       70.63       66.69      4.69 o
  -2  15   1        1.60        0.35      2.18 o
  -1  15   1      252.54      271.40      8.52 o
   0  15   1       54.49       49.56      5.61 o
   1  15   1       24.28       25.35      4.07 o
   2  15   1      322.08      330.64     12.12 o
   3  15   1      538.87      542.12     12.55 o
   4  15   1       43.12       27.71      3.91 o
   5  15   1       31.24       42.76      7.89 o
  -6  16   1      104.53       98.63     12.05 o
  -5  16   1       23.50       14.74      4.34 o
  -4  16   1       26.14       21.87      3.59 o
  -3  16   1      443.06      472.56     15.72 o
  -2  16   1        8.97        4.14      2.00 o
  -1  16   1      250.46      263.61     10.53 o
   0  16   1       37.81       36.29     11.32 o
   1  16   1       35.43       28.25     14.79 o
   2  16   1       74.08       76.25      9.07 o
   3  16   1        0.69       -0.69      2.48 o
   4  16   1      208.37      211.84     10.19 o
   5  16   1        0.25        6.38      5.94 o
  -6  17   1       40.05       46.52      9.43 o
  -5  17   1       10.85       11.59      5.27 o
  -4  17   1      105.49      112.38      9.62 o
  -3  17   1       78.93       84.92      6.00 o
  -2  17   1       33.46       41.15      4.70 o
  -1  17   1      108.72      126.26      7.35 o
   0  17   1        0.09        2.05      1.94 o
   1  17   1       73.19       72.66      6.22 o
   2  17   1      191.53      191.27      9.36 o
   3  17   1      171.14      155.75      9.64 o
   4  17   1      138.07      144.53      9.92 o
   5  17   1       17.77       17.33      6.59 o
  -6  18   1       18.06       23.06     12.24 o
  -5  18   1       33.58       18.00      7.89 o
  -4  18   1        2.37        0.12      3.95 o
  -3  18   1        5.53        5.81      2.66 o
  -2  18   1        3.09       -1.27      2.38 o
  -1  18   1      125.21      145.17      8.15 o
   0  18   1      108.53      105.72      7.18 o
   1  18   1        3.81        1.44      2.53 o
   2  18   1      101.38      111.48      7.57 o
   3  18   1      143.93      147.27      9.55 o
   4  18   1       12.91       11.53      6.00 o
   5  18   1        7.08        8.81      7.16 o
  -6  19   1       57.50       41.22     14.28 o
  -5  19   1        1.68        4.84      6.86 o
  -4  19   1        2.28        1.65      4.38 o
  -3  19   1       86.31       70.95      6.46 o
  -2  19   1       57.48       61.86      5.98 o
  -1  19   1       20.74       22.95      3.81 o
   0  19   1        1.73        0.42      2.21 o
   1  19   1      397.65      418.04     17.45 o
   2  19   1       89.00       85.89      6.89 o
   3  19   1       41.55       35.01      5.67 o
   4  19   1       78.49       91.56     10.61 o
   5  19   1        6.77        5.51     12.24 o
  -6  20   1       24.00       37.34     14.90 o
  -5  20   1       23.71       23.25      8.56 o
  -4  20   1      129.46      124.74     14.41 o
  -3  20   1      212.06      203.03      9.70 o
  -2  20   1       80.35       85.15     12.45 o
  -1  20   1       81.36       87.33     13.88 o
   0  20   1      142.48      150.92      9.00 o
   1  20   1        5.72        5.31      3.09 o
   2  20   1      199.20      192.52      9.83 o
   3  20   1        0.58        0.56      3.75 o
   4  20   1       10.90       11.93      6.53 o
   5  20   1       83.01       92.84     21.63 o
  -5  21   1        0.24       -4.12      7.09 o
  -4  21   1        0.17       -1.35      4.52 o
  -3  21   1        9.54        4.36      3.22 o
  -2  21   1        0.11        1.36      2.67 o
  -1  21   1        0.61        3.06      2.79 o
   0  21   1      429.21      470.83     17.54 o
   1  21   1      369.75      380.83     15.87 o
   2  21   1       15.72       13.03      6.15 o
   3  21   1      138.96      146.54     10.06 o
   4  21   1      107.35       96.81     11.68 o
   5  21   1       64.32       99.98     22.65 o
  -5  22   1      145.17      152.17     16.95 o
  -4  22   1        2.80        1.65      5.03 o
  -3  22   1       89.41       90.18      8.08 o
  -2  22   1       14.31        7.58      7.86 o
  -1  22   1       20.93       25.28      5.20 o
   0  22   1        0.01        2.28      2.64 o
   1  22   1      253.35      239.92     12.50 o
   2  22   1       18.07       19.39      4.31 o
   3  22   1      104.29      119.47     18.97 o
   4  22   1       88.78       78.98     19.14 o
  -5  23   1       10.46       11.87      9.07 o
  -4  23   1       26.58       21.98      6.47 o
  -3  23   1       25.40        6.94      5.48 o
  -2  23   1       19.06       15.47      4.32 o
  -1  23   1       97.23       79.77      7.78 o
   0  23   1        1.19        5.00      3.46 o
   1  23   1       17.61       22.76      5.09 o
   2  23   1        8.66       12.52      4.41 o
   3  23   1        0.65        2.92      4.17 o
   4  23   1       33.10       33.42     11.07 o
  -5  24   1       53.37       54.02     12.55 o
  -4  24   1       34.42       28.47      9.02 o
  -3  24   1      132.72      130.77     13.15 o
  -2  24   1       31.10       31.72      5.78 o
  -1  24   1        0.00        3.56      3.82 o
   0  24   1       23.39       36.50     11.22 o
   1  24   1      151.02      161.96     11.13 o
   2  24   1        9.20        9.10      4.12 o
   3  24   1       51.35       55.39     10.96 o
   4  24   1       65.77       51.01     12.89 o
  -5  25   1        5.55        6.33     11.22 o
  -4  25   1      212.29      216.77     18.73 o
  -3  25   1      134.83      136.03     13.77 o
  -2  25   1        1.18        1.46      5.00 o
  -1  25   1       15.88       15.79      4.75 o
   0  25   1      135.11      141.52     10.63 o
   1  25   1      167.35      186.64     12.21 o
   2  25   1       14.92       17.21      4.56 o
   3  25   1        0.99        3.97      7.84 o
   4  25   1       13.44        2.39     10.02 o
  -4  26   1       71.29       56.94     11.64 o
  -3  26   1      177.00      178.58     15.71 o
  -2  26   1        2.92        7.14      4.59 o
  -1  26   1       12.18        9.37      4.74 o
   0  26   1       55.78       66.17      9.90 o
   1  26   1       12.11       12.12      5.29 o
   2  26   1      138.12      140.41     15.63 o
   3  26   1        0.99       -2.15      7.71 o
  -4  27   1       92.06       80.45     13.72 o
  -3  27   1      186.92      174.18     16.01 o
  -2  27   1        7.57       -0.41      7.14 o
  -1  27   1       46.70       51.83      8.01 o
   0  27   1        4.38        5.27      4.70 o
   1  27   1       99.62      103.36     10.39 o
   2  27   1       29.40       29.76     10.67 o
   3  27   1       74.20       83.90     14.28 o
  -4  28   1       19.79        9.50      9.38 o
  -3  28   1        0.51       -2.62      6.94 o
  -2  28   1        6.55        6.33      7.35 o
  -1  28   1      123.94      131.42     11.46 o
   0  28   1        0.00       -4.99      4.18 o
   1  28   1       30.45       34.82      7.52 o
   2  28   1       12.69        6.48      7.50 o
   3  28   1       38.28       31.50     11.39 o
  -3  29   1       18.46       19.66     16.22 o
  -2  29   1       32.95       34.69     12.45 o
  -1  29   1       55.78       67.29      9.59 o
   0  29   1        2.76        2.32      5.49 o
   1  29   1        0.05       -4.94      4.79 o
   2  29   1       41.45       33.87     10.24 o
  -3  30   1       67.82       75.08     13.17 o
  -2  30   1       30.21        4.08      9.79 o
  -1  30   1       44.88       50.40     12.24 o
   0  30   1       24.08       23.27      7.11 o
   1  30   1       27.95       25.32      7.11 o
   2  30   1       64.89       71.01     14.90 o
  -2  31   1        7.89        8.16     10.41 o
  -1  31   1       63.63       95.09     16.73 o
   0  31   1        1.40        1.84      5.92 o
   1  31   1       14.10        0.95      6.32 o
   2  31   1       62.85       55.31     17.24 o
  -2  32   1       86.22      115.29     20.40 o
  -1  32   1        0.44        9.79      9.18 o
   0  32   1        0.01       -0.82      8.57 o
   1  32   1        3.87       -2.45     11.43 o
  -7   0   2      172.31      225.47     24.08 o
  -6   0   2       71.89       71.62     12.65 o
  -5   0   2      269.70      230.78     25.61 o
  -4   0   2       30.34       38.92      3.11 o
  -3   0   2      641.10      603.02      9.85 o
  -2   0   2      218.91      192.04      4.09 o
  -1   0   2     1648.71     1638.20     21.35 o
   0   0   2     2367.10     2324.76     32.63 o
   1   0   2     6729.97     7028.12    102.10 o
   2   0   2      631.11      687.63     19.50 o
   3   0   2      555.56      497.94     17.30 o
   4   0   2      382.22      368.51     16.22 o
   5   0   2        3.48       -1.71      5.43 o
   6   0   2        4.67        4.69     13.06 o
  -7   1   2       57.92       68.05     10.74 o
  -6   1   2       15.08       16.67      5.12 o
  -5   1   2       45.97       50.58      3.51 o
  -4   1   2       59.22       60.20      3.89 o
  -3   1   2      304.46      345.91      4.50 o
  -2   1   2       72.67       70.29      2.88 o
  -1   1   2       67.82       62.16      1.34 o
   0   1   2       11.75       10.75      0.86 o
   1   1   2       37.92       35.25      2.17 o
   2   1   2      212.88      240.29      6.23 o
   3   1   2       35.17       39.00      4.19 o
   4   1   2       10.57       11.20      3.24 o
   5   1   2       17.68       17.41      4.62 o
   6   1   2       34.32       43.53     12.28 o
  -7   2   2       70.21      100.90     13.26 o
  -6   2   2      379.62      367.53     18.11 o
  -5   2   2      791.08      790.29     13.97 o
  -4   2   2      103.45      109.42      4.02 o
  -3   2   2        2.70        5.26      0.84 o
  -2   2   2      973.91      945.99     15.50 o
  -1   2   2       28.41       28.92      1.07 o
   0   2   2        3.75        5.87      0.70 o
   1   2   2       30.35       25.05      1.68 o
   2   2   2       16.63       24.06      2.33 o
   3   2   2      384.78      327.97      8.54 o
   4   2   2      241.84      263.70      9.88 o
   5   2   2       43.55       40.84      5.56 o
   6   2   2       18.08       16.79      9.59 o
  -7   3   2       16.52       25.74      9.69 o
  -6   3   2      312.96      324.02     20.49 o
  -5   3   2      100.81       99.36      6.47 o
  -4   3   2       45.34       44.38      1.99 o
  -3   3   2      601.01      608.96      7.99 o
  -2   3   2      161.36      171.22      2.95 o
  -1   3   2      420.86      404.92      5.71 o
   0   3   2      592.88      601.06      7.24 o
   1   3   2      641.91      763.45      9.65 o
   2   3   2       46.35       33.14      3.14 o
   3   3   2      369.94      355.43      9.02 o
   4   3   2      143.78      127.58      7.38 o
   5   3   2       83.12      102.87      8.25 o
   6   3   2      284.72      341.69     25.10 o
  -7   4   2       34.36       47.21     12.14 o
  -6   4   2        1.14        1.70      3.94 o
  -5   4   2       17.21       15.31      3.39 o
  -4   4   2      361.75      390.65      6.42 o
  -3   4   2     1397.29     1547.73     18.92 o
  -2   4   2        0.01        0.83      0.43 o
  -1   4   2     1770.54     1761.99     23.04 o
   0   4   2      112.48       90.90      2.23 o
   1   4   2       31.74       22.54      1.96 o
   2   4   2       26.82       28.71      3.71 o
   3   4   2      360.65      333.30     12.56 o
   4   4   2      228.50      223.19      9.32 o
   5   4   2        6.66        4.06      4.18 o
   6   4   2        0.02        2.35      8.51 o
  -7   5   2       55.36       54.71      9.66 o
  -6   5   2       90.92       86.52      9.91 o
  -5   5   2      761.54      798.33     12.96 o
  -4   5   2      209.97      208.53      4.35 o
  -3   5   2      760.81      862.56     12.45 o
  -2   5   2      472.54      521.68      7.31 o
  -1   5   2       15.78       16.58      1.18 o
   0   5   2      978.36      997.33     13.40 o
   1   5   2      358.00      291.10      6.43 o
   2   5   2      382.64      387.15     12.78 o
   3   5   2      143.64      133.44      6.64 o
   4   5   2      209.90      179.04      8.56 o
   5   5   2       32.81       46.14      6.39 o
   6   5   2      198.71      284.70     23.37 o
  -7   6   2        0.68        5.26      5.93 o
  -6   6   2      537.13      573.61     21.27 o
  -5   6   2       26.59       20.17      3.71 o
  -4   6   2       56.35       57.41      2.49 o
  -3   6   2     1733.51     1849.12     24.41 o
  -2   6   2      369.94      388.86      6.65 o
  -1   6   2      167.26      164.03      3.94 o
   0   6   2       40.09       40.71      2.48 o
   1   6   2      572.99      608.77      9.76 o
   2   6   2       16.79       29.24      3.02 o
   3   6   2        0.22       -3.71      1.87 o
   4   6   2       96.35       74.70      6.94 o
   5   6   2        0.09       -0.21      4.13 o
   6   6   2        4.48        6.28     16.63 o
  -7   7   2      139.47      161.87     14.89 o
  -6   7   2       14.08       10.63      4.66 o
  -5   7   2       35.16       26.05      2.97 o
  -4   7   2      696.52      727.78     12.16 o
  -3   7   2      576.91      598.23      9.34 o
  -2   7   2       56.53       69.32      3.03 o
  -1   7   2      814.62      823.61     13.57 o
   0   7   2       19.16       15.76      1.30 o
   1   7   2      848.03      829.93     12.66 o
   2   7   2      215.75      211.40      8.05 o
   3   7   2      145.99      142.53      7.73 o
   4   7   2        4.63        1.00      2.83 o
   5   7   2       27.35       33.16      5.93 o
  -7   8   2        2.45        3.55      6.76 o
  -6   8   2       10.14       11.03      4.53 o
  -5   8   2      268.56      293.37     15.19 o
  -4   8   2      221.35      211.77      6.68 o
  -3   8   2       24.79       22.89      2.11 o
  -2   8   2      368.10      381.03      7.88 o
  -1   8   2       10.75        7.65      1.13 o
   0   8   2      549.50      550.13      8.58 o
   1   8   2       33.76       25.50      3.73 o
   2   8   2       70.15       74.61      5.18 o
   3   8   2        8.80       12.14      2.82 o
   4   8   2      231.51      228.66      9.35 o
   5   8   2      186.14      182.51     12.07 o
  -7   9   2      157.35      188.16     24.59 o
  -6   9   2      209.86      202.53     12.05 o
  -5   9   2      305.46      285.57      8.86 o
  -4   9   2       65.88       69.71      3.99 o
  -3   9   2        4.26        3.78      1.03 o
  -2   9   2      148.79      175.81      4.60 o
  -1   9   2      104.69      132.70      3.76 o
   0   9   2       11.32       11.42      1.57 o
   1   9   2      290.38      304.49      8.06 o
   2   9   2       29.71       30.43      3.69 o
   3   9   2        0.22        0.87      1.87 o
   4   9   2       10.24       18.14      3.80 o
   5   9   2      119.12      111.80     10.81 o
  -7  10   2       85.21      108.15     12.90 o
  -6  10   2       97.82       84.16      8.69 o
  -5  10   2        9.24        7.96      2.53 o
  -4  10   2       34.85       32.40      2.78 o
  -3  10   2       24.24       19.88      1.95 o
  -2  10   2        5.91        2.78      1.05 o
  -1  10   2      133.17      126.61      4.17 o
   0  10   2      220.58      209.07      6.38 o
   1  10   2      191.71      189.88      9.81 o
   2  10   2       22.64       21.43      2.77 o
   3  10   2      122.76      118.77      7.07 o
   4  10   2       43.31       29.51      4.34 o
   5  10   2       51.71       62.93      8.78 o
  -7  11   2        6.18        6.81      6.67 o
  -6  11   2       80.83       94.34      9.92 o
  -5  11   2        9.34       12.03      3.24 o
  -4  11   2        5.29        4.07      1.45 o
  -3  11   2       64.71       66.09      3.28 o
  -2  11   2      499.95      548.64     12.76 o
  -1  11   2      429.96      432.01      9.53 o
   0  11   2      214.68      232.56     11.10 o
   1  11   2     1637.92     1673.54     31.78 o
   2  11   2       14.88       14.42      2.73 o
   3  11   2       43.09       51.11      4.24 o
   4  11   2       23.39       16.65      4.22 o
   5  11   2       24.79       32.33      9.21 o
  -7  12   2       40.99       48.96      9.77 o
  -6  12   2        1.72       -2.86      3.90 o
  -5  12   2        5.46       -1.26      2.41 o
  -4  12   2        2.63       -0.57      1.39 o
  -3  12   2      154.01      165.63      5.32 o
  -2  12   2     1372.48     1506.68     30.51 o
  -1  12   2     5415.93     5604.68     90.39 o
   0  12   2      103.49      135.16     10.22 o
   1  12   2       49.86       43.20      5.80 o
   2  12   2      101.13       95.80      5.78 o
   3  12   2      128.08      127.97      6.27 o
   4  12   2        8.55       10.83      4.20 o
   5  12   2       66.79       55.20      9.41 o
  -7  13   2        0.62       -1.78      6.34 o
  -6  13   2        0.67       -1.82      3.57 o
  -5  13   2       16.34       12.81      3.02 o
  -4  13   2       99.03      108.99      5.14 o
  -3  13   2       89.71       84.14      4.35 o
  -2  13   2     2839.96     3004.63     57.96 o
  -1  13   2     6461.25     6810.17    126.76 o
   0  13   2      111.12      106.85      5.42 o
   1  13   2      677.53      681.50     18.80 o
   2  13   2        8.51        4.70      2.20 o
   3  13   2       28.31       27.81      3.66 o
   4  13   2       85.88       87.17      8.87 o
   5  13   2       12.66       10.29      6.89 o
  -7  14   2        2.70        6.70      7.00 o
  -6  14   2       45.41       34.25      7.40 o
  -5  14   2       21.14       17.13      3.63 o
  -4  14   2        9.50        8.08      2.56 o
  -3  14   2        0.63       -1.65      1.38 o
  -2  14   2     3909.61     4081.73     77.75 o
  -1  14   2      217.92      233.62      7.93 o
   0  14   2     1113.76     1122.84     53.46 o
   1  14   2      156.96      154.71      8.19 o
   2  14   2        5.46        1.79      2.39 o
   3  14   2       43.20       44.01      5.72 o
   4  14   2        9.78       12.88      5.24 o
   5  14   2        6.98        7.82      6.97 o
  -7  15   2       41.56       62.64     10.38 o
  -6  15   2       72.15       72.55      8.17 o
  -5  15   2       15.11       17.28      4.92 o
  -4  15   2      596.22      605.81     15.43 o
  -3  15   2       84.26       73.73      5.03 o
  -2  15   2      426.94      470.95     12.41 o
  -1  15   2       42.41       43.04      3.60 o
   0  15   2      524.29      553.21     18.39 o
   1  15   2        3.94        2.72      2.18 o
   2  15   2        2.35       -0.30      2.10 o
   3  15   2      259.89      273.87      9.27 o
   4  15   2       15.76        8.18      4.16 o
   5  15   2        1.47        2.27      6.42 o
  -6  16   2        0.01       -0.91      6.87 o
  -5  16   2       25.84       31.08      6.00 o
  -4  16   2        4.21        3.80      2.37 o
  -3  16   2        3.12        0.41      1.78 o
  -2  16   2       37.35       47.67      3.84 o
  -1  16   2      157.03      158.73     12.46 o
   0  16   2      632.16      695.48     37.44 o
   1  16   2        5.99        3.81      2.27 o
   2  16   2       54.66       51.24      5.96 o
   3  16   2      350.35      343.61     10.39 o
   4  16   2       47.42       46.69      5.99 o
   5  16   2       14.66       13.62      7.72 o
  -6  17   2      119.71      153.49     16.26 o
  -5  17   2        5.02       -1.51      4.72 o
  -4  17   2      287.91      265.32     20.18 o
  -3  17   2       88.59      105.45      6.10 o
  -2  17   2        5.39       10.14      2.36 o
  -1  17   2        3.35        3.43      2.15 o
   0  17   2        1.82       -1.67      1.88 o
   1  17   2        4.69        4.12      2.76 o
   2  17   2      610.29      624.62     19.86 o
   3  17   2      207.62      210.68      8.45 o
   4  17   2      122.37      143.90     11.60 o
   5  17   2        0.00      -12.48      6.61 o
  -6  18   2       16.50       21.41      9.30 o
  -5  18   2      114.85      126.71     26.83 o
  -4  18   2      112.92      129.48     11.27 o
  -3  18   2       17.26       13.41      3.43 o
  -2  18   2       10.28       13.60      3.22 o
  -1  18   2        6.80        7.86      3.37 o
   0  18   2      186.39      177.16     11.53 o
   1  18   2       56.14       64.70      6.06 o
   2  18   2      176.55      188.92     10.67 o
   3  18   2      231.90      236.31     10.76 o
   4  18   2       50.53       49.04      8.27 o
  -6  19   2        1.51       12.36      8.08 o
  -5  19   2      199.03      193.78     21.22 o
  -4  19   2      958.48      925.78     27.84 o
  -3  19   2      152.16      162.42      9.31 o
  -2  19   2       52.07       51.41      5.55 o
  -1  19   2        1.73        3.31      2.55 o
   0  19   2       58.24       65.02      6.42 o
   1  19   2        2.95        1.88      3.28 o
   2  19   2      166.12      160.23     10.02 o
   3  19   2      103.53      112.27      8.88 o
   4  19   2      444.39      424.15     27.24 o
  -6  20   2       54.47       48.57     10.92 o
  -5  20   2        5.82        8.66      6.62 o
  -4  20   2       67.67       67.84      9.64 o
  -3  20   2        9.97        6.07      3.39 o
  -2  20   2      164.35      180.38     10.02 o
  -1  20   2       75.84       62.74      6.27 o
   0  20   2      178.11      181.19     10.33 o
   1  20   2       94.47      102.24      8.71 o
   2  20   2      115.37      112.64     14.81 o
   3  20   2      240.75      233.34     11.94 o
   4  20   2        2.21        9.26      7.28 o
  -6  21   2        0.00       -4.44      7.60 o
  -5  21   2       42.10       65.20     11.59 o
  -4  21   2      183.42      200.18     12.75 o
  -3  21   2       17.70       11.85      3.81 o
  -2  21   2        3.96       10.37      3.39 o
  -1  21   2       19.51       19.03      4.12 o
   0  21   2      115.99      116.82      8.82 o
   1  21   2       78.34       70.66      6.78 o
   2  21   2        7.42       11.63      5.00 o
   3  21   2       51.27       58.54      7.06 o
   4  21   2       32.56       43.31     10.24 o
  -5  22   2       42.57       39.63     10.08 o
  -4  22   2        8.53        2.80      6.33 o
  -3  22   2        5.55        8.37      6.12 o
  -2  22   2      659.40      666.32     22.78 o
  -1  22   2       55.30       61.69      6.91 o
   0  22   2       60.23       63.05      6.85 o
   1  22   2        1.33        1.99      3.28 o
   2  22   2      416.03      396.49     29.68 o
   3  22   2      206.32      230.65     12.35 o
   4  22   2        2.88       -4.82      7.37 o
  -5  23   2        0.09        3.53      6.72 o
  -4  23   2      315.94      274.64     15.43 o
  -3  23   2      125.53      180.58     17.96 o
  -2  23   2       13.20       18.88      4.50 o
  -1  23   2       32.60       20.11      6.33 o
   0  23   2       30.77       34.85     14.79 o
   1  23   2      207.09      225.49     17.89 o
   2  23   2        8.43        9.34      4.57 o
   3  23   2      603.30      606.90     22.62 o
   4  23   2       41.62       47.07     12.76 o
  -5  24   2       44.79       11.15      8.65 o
  -4  24   2       10.26       18.17      7.52 o
  -3  24   2       32.74       45.30     10.61 o
  -2  24   2        0.20       -3.47      3.46 o
  -1  24   2        9.07        4.14      3.53 o
   0  24   2       21.37       18.91      5.15 o
   1  24   2        0.59        3.30      3.66 o
   2  24   2      532.96      576.50     20.54 o
   3  24   2       51.92       32.11     11.08 o
  -5  25   2        4.41        6.37      8.98 o
  -4  25   2       12.30        9.63      7.21 o
  -3  25   2        6.86       13.67      8.37 o
  -2  25   2       13.97       15.30      6.73 o
  -1  25   2       25.55       31.55      5.93 o
   0  25   2       81.48       80.82     11.32 o
   1  25   2       51.03       54.34      6.84 o
   2  25   2      127.86      101.63      9.55 o
   3  25   2       32.14       20.99     10.63 o
  -5  26   2        0.18        8.86      8.97 o
  -4  26   2       26.15       32.88     10.61 o
  -3  26   2       66.19       63.66     13.26 o
  -2  26   2      114.31      152.83     16.94 o
  -1  26   2        1.23       -1.63      4.26 o
   0  26   2       12.03        6.43      4.61 o
   1  26   2       36.58       31.18      5.84 o
   2  26   2       55.16       76.56      8.98 o
   3  26   2      148.06      118.95     16.72 o
  -4  27   2        3.78        9.72      8.22 o
  -3  27   2       17.00       22.44     10.61 o
  -2  27   2        5.45       -0.61      5.71 o
  -1  27   2        4.62        5.07      5.00 o
   0  27   2        3.71        3.74      4.79 o
   1  27   2        5.32       11.07      4.98 o
   2  27   2       80.98       99.17     10.12 o
   3  27   2       36.64       20.91     12.22 o
  -4  28   2       45.48       29.47     10.07 o
  -3  28   2        0.11       -4.69      7.14 o
  -2  28   2        6.15        0.61      6.73 o
  -1  28   2       49.05       49.58     11.02 o
   0  28   2       44.58       23.80      6.33 o
   1  28   2        0.56       -2.72      4.43 o
   2  28   2        9.43        1.61      5.16 o
  -4  29   2        8.76       12.99      8.67 o
  -3  29   2        5.82        5.71      6.73 o
  -2  29   2      202.06      178.95     20.20 o
  -1  29   2      140.70      184.05     19.18 o
   0  29   2        0.15        5.95      5.81 o
   1  29   2        0.04       -1.46      4.56 o
   2  29   2      115.09       94.11     15.22 o
  -3  30   2       41.69       24.28     12.24 o
  -2  30   2        6.67        6.53      8.57 o
  -1  30   2      133.49      114.06     16.12 o
   0  30   2      141.14      158.34     17.34 o
   1  30   2       31.67       31.35      8.29 o
  -2  31   2       42.87       25.30     11.43 o
  -1  31   2        3.26       16.53      8.16 o
   0  31   2       20.59       29.59     10.41 o
   1  31   2        0.80       -0.21      6.26 o
  -2  32   2      300.43      337.90     29.18 o
  -1  32   2        4.01       24.49     10.61 o
   0  32   2       88.13      123.65     17.55 o
  -8   1   3      113.51      125.61     14.60 o
  -7   1   3       12.54        7.65      5.77 o
  -6   1   3        3.02        1.01      3.44 o
  -5   1   3      780.88      804.43     13.60 o
  -4   1   3        0.28       -0.88      1.22 o
  -3   1   3     1421.52     1529.43     22.13 o
  -2   1   3      226.41      222.82      3.53 o
  -1   1   3      502.57      505.85      5.59 o
   0   1   3        2.31        0.33      0.74 o
   1   1   3      230.96      213.75      6.07 o
   2   1   3      269.15      284.22      9.17 o
   3   1   3        1.52        5.26      2.75 o
   4   1   3      157.03      149.04      8.72 o
   5   1   3       94.34      132.61     11.21 o
  -8   2   3        4.88       14.00      8.58 o
  -7   2   3        5.30        3.16      5.55 o
  -6   2   3       75.52       69.69      7.34 o
  -5   2   3       11.18       14.68      1.98 o
  -4   2   3     1704.10     1830.40     27.00 o
  -3   2   3      212.57      227.20     15.85 o
  -2   2   3      216.00      226.43      3.64 o
  -1   2   3        0.88        0.94      0.59 o
   0   2   3       36.44       53.12      1.89 o
   1   2   3       37.59       60.49      3.27 o
   2   2   3       40.90       38.40      3.87 o
   3   2   3      215.39      185.31      9.27 o
   4   2   3      244.73      206.40      9.86 o
   5   2   3       16.14       14.02      6.25 o
  -8   3   3      121.36      152.26     15.37 o
  -7   3   3        1.72       -1.19      5.03 o
  -6   3   3       11.71       13.88      4.18 o
  -5   3   3       31.32       28.08      2.41 o
  -4   3   3      388.92      407.99      6.56 o
  -3   3   3      188.99      203.51      4.55 o
  -2   3   3      140.20      135.28      4.58 o
  -1   3   3      520.04      563.19      6.75 o
   0   3   3        0.58       -0.36      0.76 o
   1   3   3       52.80       56.96      3.84 o
   2   3   3      458.79      425.69     11.10 o
   3   3   3      728.29      655.15     15.97 o
   4   3   3       12.50        9.57      3.74 o
   5   3   3      209.14      234.85     20.41 o
  -8   4   3       33.71       47.10     10.57 o
  -7   4   3      103.02      132.66     10.90 o
  -6   4   3      178.40      194.53     10.75 o
  -5   4   3        3.26        3.50      1.78 o
  -4   4   3       59.58       57.49      2.94 o
  -3   4   3      707.31      791.62     11.31 o
  -2   4   3      436.28      479.30      7.65 o
  -1   4   3        8.02        8.81      1.07 o
   0   4   3      434.74      492.07      7.63 o
   1   4   3       42.48       35.87      4.40 o
   2   4   3      360.46      346.87     11.44 o
   3   4   3       77.64       86.97      6.23 o
   4   4   3       76.93       64.38      6.24 o
   5   4   3       75.71       88.22      9.46 o
  -7   5   3       13.30        9.21      5.10 o
  -6   5   3      108.11       97.65     11.14 o
  -5   5   3        0.86        1.41      1.79 o
  -4   5   3       23.47       29.24      2.11 o
  -3   5   3       25.50       24.57      2.39 o
  -2   5   3        6.81        7.23      0.98 o
  -1   5   3       42.51       39.85      1.93 o
   0   5   3      127.10      131.31      3.60 o
   1   5   3        7.09        6.03      1.89 o
   2   5   3       14.98        6.46      2.38 o
   3   5   3      256.87      249.84      9.68 o
   4   5   3       27.93       16.08      4.14 o
   5   5   3       78.35       97.15     10.12 o
  -7   6   3        0.96       -2.77      4.61 o
  -6   6   3       15.36       12.05      7.02 o
  -5   6   3       38.52       29.26      5.17 o
  -4   6   3       11.78        5.47      1.57 o
  -3   6   3       51.44       48.18      2.07 o
  -2   6   3       89.67       99.67      2.73 o
  -1   6   3      251.00      274.36      5.17 o
   0   6   3     3781.41     3877.61     41.78 o
   1   6   3     1387.55     1412.86     23.53 o
   2   6   3      267.40      256.12      8.75 o
   3   6   3      282.67      282.91     11.30 o
   4   6   3        8.28        0.90      3.60 o
   5   6   3       30.88       19.60      6.71 o
  -7   7   3       15.56       12.13      5.84 o
  -6   7   3       74.71       88.79      7.84 o
  -5   7   3        5.93        2.09      1.92 o
  -4   7   3      223.14      222.73      8.60 o
  -3   7   3       33.04       21.07      1.61 o
  -2   7   3      393.60      402.51     11.12 o
  -1   7   3     1455.84     1536.67     20.83 o
   0   7   3       90.88       83.27      3.21 o
   1   7   3        6.42        7.41      1.71 o
   2   7   3        7.55        4.31      2.20 o
   3   7   3       11.00        6.76      3.09 o
   4   7   3        5.66        7.89      3.81 o
   5   7   3        0.68       -0.45      5.70 o
  -7   8   3        3.45        2.55      5.37 o
  -6   8   3      196.83      213.24     11.40 o
  -5   8   3       81.77       73.22      4.55 o
  -4   8   3        1.09        0.94      1.08 o
  -3   8   3      287.49      269.22      6.94 o
  -2   8   3       42.18       44.80      4.62 o
  -1   8   3     2392.18     2529.51     35.16 o
   0   8   3       80.84       87.72      3.64 o
   1   8   3       72.69       64.25      4.58 o
   2   8   3      337.17      313.58     10.74 o
   3   8   3      154.04      145.07     12.15 o
   4   8   3        0.00        1.19      3.73 o
   5   8   3        4.81        0.96      5.55 o
  -7   9   3      381.35      434.25     18.31 o
  -6   9   3      230.77      245.10     11.97 o
  -5   9   3      254.97      242.10      8.92 o
  -4   9   3       71.86       69.43      3.22 o
  -3   9   3       94.95       93.18      2.80 o
  -2   9   3       32.43       28.87      2.33 o
  -1   9   3      893.13     1021.13     20.98 o
   0   9   3       11.41        8.20      1.61 o
   1   9   3      455.58      474.03     11.04 o
   2   9   3      116.90      117.82      6.32 o
   3   9   3       46.04       46.66      5.16 o
   4   9   3       17.92       16.58      4.59 o
   5   9   3        0.06        1.92      5.58 o
  -7  10   3        3.43        4.50      5.17 o
  -6  10   3        0.74        2.49      3.40 o
  -5  10   3        0.83       -2.75      2.07 o
  -4  10   3       86.29       92.79      3.28 o
  -3  10   3        8.66       10.26      1.41 o
  -2  10   3        7.02        5.94      1.47 o
  -1  10   3      231.32      225.57      6.09 o
   0  10   3      747.47      785.56     15.42 o
   1  10   3      370.19      356.53     12.82 o
   2  10   3        2.19        4.60      2.24 o
   3  10   3      255.98      242.80      9.61 o
   4  10   3        0.68       -2.97      3.53 o
   5  10   3      220.16      311.10     30.48 o
  -7  11   3       51.28       71.71      8.76 o
  -6  11   3      430.78      386.17     15.27 o
  -5  11   3      754.15      764.90     15.68 o
  -4  11   3       79.50       82.00      3.81 o
  -3  11   3       25.70       25.06      3.22 o
  -2  11   3      313.24      336.20      7.96 o
  -1  11   3      302.27      319.13     10.36 o
   0  11   3       19.89       22.83      3.05 o
   1  11   3        3.76        3.73      1.79 o
   2  11   3        1.21       -1.19      1.67 o
   3  11   3      321.12      304.97     10.64 o
   4  11   3        0.16        1.65      3.79 o
   5  11   3       47.06       44.64     12.61 o
  -7  12   3      327.80      353.09     30.51 o
  -6  12   3       81.81      105.56     10.13 o
  -5  12   3      283.05      247.26     10.76 o
  -4  12   3        1.88        3.72      1.63 o
  -3  12   3       69.46       77.83      3.98 o
  -2  12   3       27.07       30.38      2.52 o
  -1  12   3        3.28        2.90      1.52 o
   0  12   3      427.82      398.60     20.13 o
   1  12   3      407.74      443.40     12.91 o
   2  12   3       15.87       12.89      2.85 o
   3  12   3       68.82       71.88      7.70 o
   4  12   3       89.48       99.15      8.62 o
   5  12   3       14.29       13.28      7.98 o
  -7  13   3       38.86       33.97      7.11 o
  -6  13   3      113.38       95.04      8.02 o
  -5  13   3      684.26      602.25     19.79 o
  -4  13   3      683.64      653.70     19.56 o
  -3  13   3        1.32        0.30      1.23 o
  -2  13   3        6.93        4.82      1.34 o
  -1  13   3       44.22       42.00      3.66 o
   0  13   3       99.20       92.81      6.41 o
   1  13   3        0.44        1.83      2.08 o
   2  13   3       53.21       51.49      5.87 o
   3  13   3      541.09      572.68     16.57 o
   4  13   3       95.83      101.32     11.11 o
  -7  14   3       63.27       51.89      7.56 o
  -6  14   3       94.29       94.51     12.31 o
  -5  14   3      295.88      286.13     11.86 o
  -4  14   3        0.11       -2.32      1.72 o
  -3  14   3      362.64      356.67      8.44 o
  -2  14   3      277.94      308.04      9.14 o
  -1  14   3        6.27        5.25      1.85 o
   0  14   3       41.45       35.84      4.78 o
   1  14   3      216.55      198.65     10.22 o
   2  14   3      135.92      126.91      7.37 o
   3  14   3        3.01       -0.78      3.20 o
   4  14   3        0.00        0.87      4.63 o
  -7  15   3       32.83       33.73     10.38 o
  -6  15   3      201.01      181.90     20.51 o
  -5  15   3        0.04        0.63      3.86 o
  -4  15   3        7.49        6.02      3.08 o
  -3  15   3      212.16      227.95      7.42 o
  -2  15   3      205.53      218.54      7.53 o
  -1  15   3       35.12       38.38      3.68 o
   0  15   3      187.77      184.97      8.74 o
   1  15   3       67.08       51.26     12.52 o
   2  15   3      392.81      395.26     15.10 o
   3  15   3        9.26        5.59      3.54 o
   4  15   3       24.84       37.38      7.55 o
  -7  16   3       33.99       34.36     10.95 o
  -6  16   3       38.79       68.81     11.30 o
  -5  16   3       17.65        0.28      6.43 o
  -4  16   3       20.87       13.80      4.05 o
  -3  16   3       79.70       85.18      9.45 o
  -2  16   3        0.03        1.23      1.63 o
  -1  16   3      227.23      250.06     18.87 o
   0  16   3       17.95       13.75      3.27 o
   1  16   3        3.83       -2.27      2.72 o
   2  16   3      191.20      188.39      8.79 o
   3  16   3       54.82       57.92      6.20 o
   4  16   3       46.04       49.83     12.87 o
  -7  17   3        0.69       -4.09      7.98 o
  -6  17   3       12.28       17.39      8.07 o
  -5  17   3       30.01       18.48      6.42 o
  -4  17   3      153.82      133.31      9.15 o
  -3  17   3      190.45      196.69     13.56 o
  -2  17   3       86.37       88.46      5.25 o
  -1  17   3       27.77       30.68      4.59 o
   0  17   3      356.80      360.07     15.02 o
   1  17   3      340.99      380.90     26.97 o
   2  17   3      199.32      199.17     10.67 o
   3  17   3       71.54       65.19      6.59 o
   4  17   3        2.39       -0.09      5.63 o
  -6  18   3       25.19       25.17      8.62 o
  -5  18   3       22.31       18.77      6.57 o
  -4  18   3       15.20       10.28      5.60 o
  -3  18   3        0.23        2.64      2.73 o
  -2  18   3      508.35      554.80     15.03 o
  -1  18   3      163.75      183.02     18.26 o
   0  18   3      137.90      125.61     11.51 o
   1  18   3      517.73      561.08     21.89 o
   2  18   3      211.07      222.52     11.36 o
   3  18   3       41.51       27.55      5.30 o
   4  18   3      104.56      117.94     12.63 o
  -6  19   3        0.00       -9.74      8.26 o
  -5  19   3        6.98        1.03      5.23 o
  -4  19   3       75.25       82.27     10.72 o
  -3  19   3       59.13       56.95      5.98 o
  -2  19   3     2564.79     2576.97     64.78 o
  -1  19   3       11.14       20.61      4.80 o
   0  19   3      270.99      280.73     17.14 o
   1  19   3       80.19       79.92      9.36 o
   2  19   3      461.40      458.95     16.22 o
   3  19   3        0.53       -2.74      4.51 o
   4  19   3        4.98        4.62      5.98 o
  -6  20   3       32.10       27.30      9.83 o
  -5  20   3        6.00        1.64      5.47 o
  -4  20   3       91.98       81.19      9.77 o
  -3  20   3     1165.48     1149.80     48.36 o
  -2  20   3     1961.99     1969.89     60.30 o
  -1  20   3        7.16        9.51      5.10 o
   0  20   3        5.90        5.74      3.57 o
   1  20   3        0.72       -1.50      3.21 o
   2  20   3       15.75       11.90      7.34 o
   3  20   3       84.45       98.53     16.52 o
   4  20   3        4.46        9.90      8.96 o
  -6  21   3       21.38       32.23      9.96 o
  -5  21   3      108.86       92.04     13.88 o
  -4  21   3       43.77       40.54      6.39 o
  -3  21   3      429.56      446.25     25.30 o
  -2  21   3       56.05       61.89     11.63 o
  -1  21   3       69.94       87.07     11.02 o
   0  21   3        0.91       -2.13      3.40 o
   1  21   3      138.35      138.55      9.80 o
   2  21   3      286.38      298.52     26.31 o
   3  21   3       37.81       35.13      7.01 o
  -6  22   3       47.82       52.52     11.86 o
  -5  22   3        2.48        2.10      7.45 o
  -4  22   3       16.61       18.08      9.79 o
  -3  22   3       15.55       15.10      6.12 o
  -2  22   3       63.80       76.19     13.57 o
  -1  22   3       43.05       55.40     12.24 o
   0  22   3       14.37       19.79      5.09 o
   1  22   3       39.29       42.36      6.21 o
   2  22   3      219.03      211.08     13.17 o
   3  22   3       57.11       50.66     11.26 o
  -5  23   3       37.18       30.14      9.21 o
  -4  23   3       50.62       48.03      9.79 o
  -3  23   3       19.62       28.77      8.57 o
  -2  23   3      125.05      126.29      9.66 o
  -1  23   3       10.37       10.66     10.00 o
   0  23   3       13.87       16.66      8.26 o
   1  23   3        1.45        2.65      3.83 o
   2  23   3       36.97       33.07     14.05 o
   3  23   3        0.31        5.41      8.15 o
  -5  24   3        0.88       -5.95      6.11 o
  -4  24   3        6.39        1.67      5.82 o
  -3  24   3       10.90        5.31      5.71 o
  -2  24   3       79.24       86.11     11.83 o
  -1  24   3       82.27      114.80     24.59 o
   0  24   3        1.52       -0.12      3.77 o
   1  24   3      100.60      112.06      9.37 o
   2  24   3      218.85      232.53     14.09 o
   3  24   3        1.49        5.02      8.36 o
  -5  25   3       34.02       36.81     10.19 o
  -4  25   3       54.49       49.69      9.75 o
  -3  25   3      318.61      335.45     23.87 o
  -2  25   3       57.07       56.72     10.41 o
  -1  25   3      144.61      169.20     11.82 o
   0  25   3       90.73      102.84     12.24 o
   1  25   3       67.67       69.47      8.11 o
   2  25   3       87.96       89.78     10.06 o
  -5  26   3        5.46        3.24      7.43 o
  -4  26   3       21.13       10.17      7.35 o
  -3  26   3      311.49      350.75     25.30 o
  -2  26   3      318.85      337.29     23.06 o
  -1  26   3        2.79        5.31      5.31 o
   0  26   3        7.03       16.15      7.65 o
   1  26   3        7.01        6.70      4.92 o
   2  26   3       44.67       42.81      8.06 o
  -4  27   3        0.04       -3.60      6.32 o
  -3  27   3       99.05       79.99     14.28 o
  -2  27   3      947.85     1003.70     47.34 o
  -1  27   3       36.47       39.18      9.18 o
   0  27   3      313.30      333.18     17.75 o
   1  27   3       22.85       18.37      6.11 o
   2  27   3      184.70      193.38     16.53 o
  -4  28   3       17.41        4.08      8.09 o
  -3  28   3      123.56      145.48     18.57 o
  -2  28   3        3.17        7.35      7.14 o
  -1  28   3       15.82       13.26      6.94 o
   0  28   3       90.94       95.90     13.67 o
   1  28   3      104.84      129.37     10.87 o
   2  28   3      218.93      222.64     28.77 o
  -4  29   3       76.63       53.52     12.35 o
  -3  29   3        4.34        8.57      9.39 o
  -2  29   3       11.02       13.26      7.35 o
  -1  29   3       23.64       13.47      7.96 o
   0  29   3      183.08      192.21     18.16 o
   1  29   3       37.45       21.70      7.27 o
  -3  30   3       32.93       38.16     11.63 o
  -2  30   3       28.40       25.30     10.00 o
  -1  30   3       30.17       32.04     10.41 o
   0  30   3        1.72        4.69      7.35 o
   1  30   3        0.26       -6.86      6.09 o
  -2  31   3        1.47        4.69      7.96 o
  -1  31   3       34.61       37.54     11.43 o
   0  31   3       74.80       73.86     13.26 o
  -8   0   4        1.89        4.49      9.79 o
  -7   0   4       20.16        9.39      7.35 o
  -6   0   4       16.87       23.96      5.58 o
  -5   0   4       21.00       22.23      3.28 o
  -4   0   4      100.61       82.71      9.79 o
  -3   0   4        4.99        4.29      1.41 o
  -2   0   4     1456.51     1513.72     24.52 o
  -1   0   4     1596.77     1721.99     26.21 o
   0   0   4     1667.63     1739.02     30.05 o
   1   0   4      165.14      167.26     10.09 o
   2   0   4      266.30      269.18     14.02 o
   3   0   4        4.67       11.56      5.44 o
   4   0   4       16.01       17.24      7.02 o
  -8   1   4        3.87        8.94      6.99 o
  -7   1   4        2.84        7.15      5.26 o
  -6   1   4       25.48       17.26      3.64 o
  -5   1   4       68.11       74.34      3.98 o
  -4   1   4        2.22        0.71      1.01 o
  -3   1   4       26.79       34.70      3.79 o
  -2   1   4     1870.60     1994.10     22.35 o
  -1   1   4     1048.10     1088.59     13.12 o
   0   1   4       10.44        4.04      1.38 o
   1   1   4       22.13       15.80      2.22 o
   2   1   4       43.04       35.72      4.16 o
   3   1   4       40.69       19.66      5.26 o
   4   1   4        5.63        1.26      4.31 o
  -8   2   4      113.12      143.00     13.49 o
  -7   2   4       41.11       34.11      6.21 o
  -6   2   4       52.30       53.47      5.92 o
  -5   2   4       46.28       41.15      3.59 o
  -4   2   4      227.75      225.45      7.92 o
  -3   2   4      202.75      212.04      6.70 o
  -2   2   4     1097.05     1217.96     13.68 o
  -1   2   4      104.34      105.93      3.11 o
   0   2   4      832.40      830.47     11.85 o
   1   2   4      182.74      179.81      6.12 o
   2   2   4      122.34      144.08      7.62 o
   3   2   4      171.34      145.84      8.41 o
   4   2   4        6.45        7.29      4.65 o
  -8   3   4        3.68        8.06      7.13 o
  -7   3   4       20.42       19.51      5.38 o
  -6   3   4       51.81       42.69      8.79 o
  -5   3   4      138.38      143.44      4.39 o
  -4   3   4       95.79       92.49      5.09 o
  -3   3   4      186.26      204.20      4.86 o
  -2   3   4       93.63      109.90      3.04 o
  -1   3   4     1032.60     1121.50     14.21 o
   0   3   4      114.37      112.28      5.51 o
   1   3   4       15.09       15.27      2.29 o
   2   3   4      665.34      590.80     14.67 o
   3   3   4       26.40       25.16      4.60 o
   4   3   4        0.46       -0.75      4.33 o
  -8   4   4      159.66      202.08     15.34 o
  -7   4   4       10.65        5.26      5.13 o
  -6   4   4       70.78       67.76      8.66 o
  -5   4   4        3.43        0.71      1.60 o
  -4   4   4        0.00        1.05      1.37 o
  -3   4   4        7.51        6.26      0.97 o
  -2   4   4       38.07       34.42      1.54 o
  -1   4   4       51.97       52.42      2.41 o
   0   4   4      238.07      259.90      6.54 o
   1   4   4      255.58      262.38      7.60 o
   2   4   4       71.85       64.32      4.64 o
   3   4   4      116.00      104.91      7.50 o
   4   4   4       74.14       71.20      7.38 o
  -8   5   4       55.28       54.85     16.94 o
  -7   5   4        2.59        5.34      4.29 o
  -6   5   4      672.46      689.17     20.15 o
  -5   5   4      757.58      784.75     14.76 o
  -4   5   4        7.41        7.48      1.19 o
  -3   5   4      106.36      119.45      3.38 o
  -2   5   4      388.20      404.34      6.39 o
  -1   5   4      124.59      122.31      3.50 o
   0   5   4        2.45        2.05      1.29 o
   1   5   4        0.65        0.27      1.90 o
   2   5   4      290.86      286.10     10.20 o
   3   5   4        0.83       -0.47      3.22 o
   4   5   4       74.87       91.77      8.32 o
  -8   6   4       43.32       50.05      8.71 o
  -7   6   4       22.96       22.93      5.58 o
  -6   6   4      178.68      162.10     11.61 o
  -5   6   4       22.06       14.86      1.95 o
  -4   6   4       20.54       18.40      1.92 o
  -3   6   4        4.12        4.61      1.09 o
  -2   6   4        5.08        3.59      0.98 o
  -1   6   4      139.96      154.62      4.75 o
   0   6   4      258.33      279.07      9.08 o
   1   6   4      104.15      107.17      5.91 o
   2   6   4      184.86      166.98      8.11 o
   3   6   4      666.86      635.58     16.60 o
   4   6   4        0.98       -0.34      4.41 o
  -8   7   4       18.31       25.26      7.71 o
  -7   7   4        9.41       12.72      4.82 o
  -6   7   4      784.82      799.30     22.53 o
  -5   7   4      477.99      428.97     10.83 o
  -4   7   4      621.52      655.58     13.91 o
  -3   7   4       79.17      102.89      3.63 o
  -2   7   4       62.67       57.44      2.34 o
  -1   7   4        3.06        1.09      1.14 o
   0   7   4       67.65       66.51      3.51 o
   1   7   4        1.30       -1.29      1.94 o
   2   7   4      147.15      152.97      8.20 o
   3   7   4       59.27       52.16      5.55 o
   4   7   4       84.10      114.84      8.80 o
  -8   8   4       12.87       21.25     10.78 o
  -7   8   4        0.43       -0.86      4.16 o
  -6   8   4        7.31        4.62      3.18 o
  -5   8   4      332.16      320.30      8.10 o
  -4   8   4      102.63      113.41      6.13 o
  -3   8   4      440.68      430.08      9.74 o
  -2   8   4       95.04      101.50      3.44 o
  -1   8   4      219.89      255.67      6.56 o
   0   8   4       69.59       56.84      3.61 o
   1   8   4      783.17      763.19     17.50 o
   2   8   4      104.95       90.32      6.24 o
   3   8   4        0.75        2.80      3.68 o
   4   8   4        0.31       -3.53      4.13 o
  -7   9   4        2.10        3.52      4.31 o
  -6   9   4       17.44       26.07      4.31 o
  -5   9   4      274.45      272.83      9.14 o
  -4   9   4      747.47      800.30     16.38 o
  -3   9   4      160.70      146.74      9.20 o
  -2   9   4      120.51      127.62      4.59 o
  -1   9   4        0.25       -0.31      1.24 o
   0   9   4        3.54        2.51      1.70 o
   1   9   4      218.77      201.75      8.00 o
   2   9   4       36.84       32.25      5.02 o
   3   9   4      108.86       90.72      7.08 o
   4   9   4      102.60       98.09      8.15 o
  -7  10   4       10.27        1.86      4.44 o
  -6  10   4       75.71       47.41      5.28 o
  -5  10   4        0.58       -0.41      2.92 o
  -4  10   4       96.19      100.41      4.96 o
  -3  10   4      485.22      512.18      9.91 o
  -2  10   4        5.84        4.74      1.36 o
  -1  10   4        4.42        3.77      1.56 o
   0  10   4      246.06      245.56      7.50 o
   1  10   4      612.76      609.37     12.46 o
   2  10   4     1154.31     1087.02     21.94 o
   3  10   4        3.45        6.06      3.53 o
   4  10   4      132.34      145.98     16.79 o
  -7  11   4      107.92      101.90     17.19 o
  -6  11   4       40.29       47.61     12.04 o
  -5  11   4       99.31       85.51     12.75 o
  -4  11   4        0.15        0.00      1.32 o
  -3  11   4       33.78       34.64      3.00 o
  -2  11   4        0.83       -1.35      1.15 o
  -1  11   4       26.57       29.27      2.85 o
   0  11   4      223.26      204.74      6.95 o
   1  11   4      379.98      351.20     10.13 o
   2  11   4       32.02       32.84      4.21 o
   3  11   4       25.62       29.55      4.81 o
   4  11   4       22.78       21.19      5.42 o
  -7  12   4        0.12        1.86      4.00 o
  -6  12   4       18.03        8.37     10.71 o
  -5  12   4        7.78        3.67      3.47 o
  -4  12   4       85.11       79.53      4.07 o
  -3  12   4        1.96        1.86      1.31 o
  -2  12   4       67.36       71.42      4.10 o
  -1  12   4      418.31      428.29     11.37 o
   0  12   4     1136.97     1223.51     27.86 o
   1  12   4      578.24      592.13     13.75 o
   2  12   4       63.49       70.51      5.85 o
   3  12   4        4.00        0.77      3.51 o
   4  12   4      108.11      112.78      9.74 o
  -7  13   4       88.23      102.09     13.68 o
  -6  13   4       38.08       22.58      8.06 o
  -5  13   4        0.48       -2.71      4.80 o
  -4  13   4      121.94      114.47      4.99 o
  -3  13   4        9.68        8.61      1.82 o
  -2  13   4       17.50       18.50      2.66 o
  -1  13   4       46.41       43.38      4.30 o
   0  13   4      255.93      268.06     12.59 o
   1  13   4      227.39      240.62     14.38 o
   2  13   4      413.70      448.65     12.82 o
   3  13   4        9.37       11.27      4.01 o
   4  13   4        0.35       -0.61      6.42 o
  -7  14   4        9.25       15.16      8.33 o
  -6  14   4       49.22       46.30     17.45 o
  -5  14   4       70.22       70.33     21.63 o
  -4  14   4       14.23       13.91      3.69 o
  -3  14   4      255.60      256.10     13.90 o
  -2  14   4        5.08        5.46      1.97 o
  -1  14   4      296.47      306.85     10.75 o
   0  14   4        1.68        1.05      2.89 o
   1  14   4      240.36      219.29      9.54 o
   2  14   4       14.32       18.57      4.27 o
   3  14   4       17.64       20.44      5.27 o
   4  14   4        0.53        3.60      6.24 o
  -7  15   4      184.95      198.26     39.79 o
  -6  15   4        8.88       11.22      6.41 o
  -5  15   4       54.75       72.05      9.08 o
  -4  15   4      184.36      185.45     11.68 o
  -3  15   4        8.50        4.17      2.30 o
  -2  15   4       38.20       42.81      3.89 o
  -1  15   4        3.92        5.14      2.65 o
   0  15   4       19.93        6.55      3.27 o
   1  15   4      399.86      397.34     16.93 o
   2  15   4       52.39       55.55      5.89 o
   3  15   4        5.57        1.05      4.37 o
   4  15   4        2.04        3.85      6.92 o
  -7  16   4      156.58      175.95     17.89 o
  -6  16   4        7.66        1.55      5.23 o
  -5  16   4        8.43        5.86      4.25 o
  -4  16   4        0.34        0.02      2.86 o
  -3  16   4      268.23      232.78     20.69 o
  -2  16   4       64.85       74.27      4.95 o
  -1  16   4      209.65      196.25      9.12 o
   0  16   4      150.61      167.95      9.66 o
   1  16   4      107.74       93.73      7.77 o
   2  16   4      162.97      176.87      9.55 o
   3  16   4        0.20       -1.68      4.16 o
  -7  17   4       86.46       85.10     14.15 o
  -6  17   4      211.96      230.37     17.95 o
  -5  17   4        0.73       -0.13      4.00 o
  -4  17   4        2.43       -2.16      2.81 o
  -3  17   4      290.57      324.82     14.57 o
  -2  17   4      236.79      239.13      8.96 o
  -1  17   4       19.10       31.02     10.81 o
   0  17   4       46.09       45.60      6.56 o
   1  17   4       45.41       41.72      5.71 o
   2  17   4       14.28       17.21      5.34 o
   3  17   4        0.61       -1.49      4.45 o
  -7  18   4      157.58      155.11     20.00 o
  -6  18   4       31.25       28.22      8.71 o
  -5  18   4       14.02       16.17      5.33 o
  -4  18   4      139.18      140.35     11.52 o
  -3  18   4      201.52      164.05     12.85 o
  -2  18   4      213.38      225.17     13.57 o
  -1  18   4       58.78       63.67      6.96 o
   0  18   4       89.33       79.73      7.85 o
   1  18   4       57.42       42.21      7.63 o
   2  18   4       59.96       40.57      9.19 o
   3  18   4        3.75       13.88      5.06 o
  -6  19   4       65.01       71.16     26.42 o
  -5  19   4       31.37       25.06      7.13 o
  -4  19   4      501.07      424.03     20.27 o
  -3  19   4      776.66      797.41     35.30 o
  -2  19   4        4.03       -2.09      2.62 o
  -1  19   4      181.67      210.73     11.70 o
   0  19   4       65.03       63.91      6.73 o
   1  19   4       16.33       16.11      4.83 o
   2  19   4       17.00       16.36      5.50 o
   3  19   4       15.86       12.13      6.57 o
  -6  20   4       36.56       16.91     14.08 o
  -5  20   4       31.84       27.84     13.47 o
  -4  20   4        9.58        8.42      9.39 o
  -3  20   4      801.88      791.29     35.71 o
  -2  20   4       15.70       12.95      8.16 o
  -1  20   4       83.55      103.08      8.82 o
   0  20   4        9.21        8.98      3.90 o
   1  20   4       36.39       42.28      6.89 o
   2  20   4      114.34      128.34     11.16 o
   3  20   4       32.02       27.47      7.16 o
  -6  21   4        0.62        0.40      6.04 o
  -5  21   4       30.45       42.71      8.59 o
  -4  21   4        0.31       -1.82      3.77 o
  -3  21   4      340.09      334.84     20.40 o
  -2  21   4       30.39       27.95      6.53 o
  -1  21   4      482.92      524.81     23.47 o
   0  21   4       22.96       16.93      4.77 o
   1  21   4       20.75       12.25      4.75 o
   2  21   4        7.58        4.22      5.06 o
   3  21   4        0.06        1.71      6.29 o
  -6  22   4       18.91        8.80      7.72 o
  -5  22   4        0.00       -5.33      5.14 o
  -4  22   4       62.90       54.59      8.65 o
  -3  22   4        0.21       -0.41      4.49 o
  -2  22   4       84.74       74.07     10.20 o
  -1  22   4      146.54      157.03     17.34 o
   0  22   4       10.77       10.27      5.40 o
   1  22   4      117.82      120.96     10.52 o
   2  22   4       26.80       17.34      5.81 o
  -6  23   4        0.17       -5.14      7.50 o
  -5  23   4        4.72       -0.49      6.06 o
  -4  23   4       87.67       77.56     10.47 o
  -3  23   4      364.02      344.22     22.04 o
  -2  23   4      102.43      100.80     12.04 o
  -1  23   4      275.29      273.01     18.57 o
   0  23   4      113.64      107.56      9.28 o
   1  23   4      332.01      329.11     16.15 o
   2  23   4       82.06       70.43     11.53 o
  -5  24   4        5.05       -2.75      5.50 o
  -4  24   4        0.83       -0.41      4.75 o
  -3  24   4       21.50       28.97      8.16 o
  -2  24   4      228.15      224.45     17.75 o
  -1  24   4        0.11       -0.20      4.69 o
   0  24   4        6.64        3.77      4.35 o
   1  24   4       12.12       18.83      6.21 o
   2  24   4       51.18       41.39      7.38 o
  -5  25   4       18.17       13.62      7.66 o
  -4  25   4        6.43        6.69      5.56 o
  -3  25   4      389.08      385.44     25.30 o
  -2  25   4      203.22      189.97     16.94 o
  -1  25   4      261.21      247.10     19.18 o
   0  25   4        2.49        7.07      5.17 o
   1  25   4       32.51       45.44      7.92 o
   2  25   4        1.44       12.65      6.12 o
  -5  26   4      143.66      159.13     17.29 o
  -4  26   4       30.80       23.56      7.72 o
  -3  26   4     1262.89     1275.90     56.52 o
  -2  26   4       98.07       81.82     12.45 o
  -1  26   4        2.59        5.51      5.31 o
   0  26   4       33.10       23.95      6.72 o
   1  26   4       25.52       26.67      8.04 o
  -4  27   4      181.53      161.93     16.11 o
  -3  27   4      134.73      155.48     17.75 o
  -2  27   4        0.02        1.02      5.92 o
  -1  27   4       19.71       23.26      7.96 o
   0  27   4       22.79       23.18      7.16 o
   1  27   4       15.48       20.48      7.52 o
  -4  28   4       18.99       10.35      7.85 o
  -3  28   4      178.33      210.78     21.02 o
  -2  28   4        5.32        6.53      6.94 o
  -1  28   4       42.12       47.13     10.41 o
   0  28   4       24.85       14.73      8.47 o
   1  28   4       22.88       14.13      7.88 o
  -3  29   4       39.01       34.69     11.02 o
  -2  29   4       13.22       13.88      8.16 o
  -1  29   4      103.35      133.45     16.32 o
   0  29   4       20.65        6.70      6.88 o
  -3  30   4        0.65       -2.04      7.35 o
  -2  30   4        0.47       -2.24      7.14 o
  -1  30   4       99.17       89.17     14.28 o
  -8   1   5       21.57       31.47     12.14 o
  -7   1   5      521.51      553.55     30.64 o
  -6   1   5     1045.70      998.86     22.96 o
  -5   1   5        1.27        0.59      1.50 o
  -4   1   5      319.45      339.08      7.56 o
  -3   1   5        0.54       -0.38      0.94 o
  -2   1   5       57.62       57.32      2.89 o
  -1   1   5      180.32      179.72      4.71 o
   0   1   5      563.53      565.91     10.78 o
   1   1   5       76.46       60.15      5.25 o
   2   1   5      711.49      747.79     18.25 o
   3   1   5        4.04        6.23      4.62 o
   4   1   5      159.90      195.54     11.75 o
  -8   2   5        1.35        2.62      6.10 o
  -7   2   5      134.20      111.89      8.31 o
  -6   2   5       75.66       77.51      5.20 o
  -5   2   5       62.23       67.52      5.16 o
  -4   2   5      182.03      178.40      5.11 o
  -3   2   5       64.74       67.08      2.75 o
  -2   2   5      161.90      161.52      4.54 o
  -1   2   5       77.46       79.29      3.33 o
   0   2   5      100.52       82.22      4.91 o
   1   2   5      413.98      362.76      9.50 o
   2   2   5       84.58       57.17      5.66 o
   3   2   5        0.24       -2.14      4.06 o
   4   2   5      422.42      576.51     18.77 o
  -8   3   5        8.39       13.22      6.71 o
  -7   3   5       10.84       13.75      4.62 o
  -6   3   5        3.49        5.66      2.76 o
  -5   3   5       49.88       49.58      3.43 o
  -4   3   5      457.49      459.32     13.10 o
  -3   3   5       36.72       32.36      1.86 o
  -2   3   5      150.83      156.12      5.16 o
  -1   3   5       90.93       99.72      3.66 o
   0   3   5      889.75      874.79     15.96 o
   1   3   5       70.39       69.22      4.57 o
   2   3   5       88.18       92.81      9.44 o
   3   3   5        1.66        3.34      4.48 o
   4   3   5       56.98       64.72      8.05 o
  -8   4   5       46.11       33.77      7.36 o
  -7   4   5        0.84        1.44      3.76 o
  -6   4   5      288.95      280.59     10.22 o
  -5   4   5      163.38      151.13      6.19 o
  -4   4   5       28.00       30.30      2.71 o
  -3   4   5       38.18       37.41      1.82 o
  -2   4   5     1092.32     1129.90     15.62 o
  -1   4   5      599.22      610.67     10.21 o
   0   4   5      165.15      156.04      6.18 o
   1   4   5     1049.77     1036.91     18.93 o
   2   4   5        0.60        2.86      3.33 o
   3   4   5       37.69       30.52      5.60 o
   4   4   5       74.22      106.43      9.45 o
  -8   5   5        0.10        0.86      5.51 o
  -7   5   5       81.34       87.35      7.75 o
  -6   5   5       29.89       32.41      4.42 o
  -5   5   5        5.25        5.00      2.79 o
  -4   5   5       80.63       69.51      6.16 o
  -3   5   5      518.65      542.33      8.35 o
  -2   5   5      978.30      981.72     16.07 o
  -1   5   5       12.31       11.07      1.79 o
   0   5   5      942.86      932.29     18.43 o
   1   5   5      337.40      335.56     14.59 o
   2   5   5        0.16       -3.71      3.01 o
   3   5   5       72.65       63.56      6.90 o
   4   5   5        2.64        3.77      5.71 o
  -8   6   5       55.68       60.56      8.13 o
  -7   6   5       12.96        8.62      4.03 o
  -6   6   5        0.95       -0.70      2.17 o
  -5   6   5      127.84      124.13      5.91 o
  -4   6   5       20.29       21.05      1.58 o
  -3   6   5      477.98      475.22      7.85 o
  -2   6   5       67.95       62.98      3.91 o
  -1   6   5      654.85      712.12     14.29 o
   0   6   5      285.82      272.67      7.26 o
   1   6   5       40.68       40.72      3.89 o
   2   6   5        0.67       -2.05      3.12 o
   3   6   5       32.68       44.14      7.89 o
   4   6   5        2.59        0.75      5.46 o
  -8   7   5       18.38       27.43      6.52 o
  -7   7   5        0.19       -0.88      3.48 o
  -6   7   5       14.79       12.23      2.88 o
  -5   7   5        0.02        1.35      1.99 o
  -4   7   5       40.08       36.91      4.10 o
  -3   7   5       44.63       41.89      2.47 o
  -2   7   5        8.09        7.03      1.45 o
  -1   7   5      361.65      344.55      7.17 o
   0   7   5       17.83       10.20      2.30 o
   1   7   5      288.26      289.28      9.09 o
   2   7   5        0.61        3.84      3.54 o
   3   7   5       10.44        5.82      4.52 o
   4   7   5        5.75        4.26      5.76 o
  -8   8   5       62.45       75.86      8.43 o
  -7   8   5        0.34       -2.43      3.90 o
  -6   8   5        0.16        3.33      4.29 o
  -5   8   5        0.90        0.66      2.14 o
  -4   8   5      256.36      271.51      7.41 o
  -3   8   5       69.09       66.22      3.88 o
  -2   8   5      230.57      214.85      7.92 o
  -1   8   5      103.26      106.50      4.91 o
   0   8   5      684.71      627.21     12.95 o
   1   8   5      182.57      171.10      7.62 o
   2   8   5      111.02      110.32      7.70 o
   3   8   5        9.01        6.38      4.48 o
  -8   9   5       20.78       25.93      7.70 o
  -7   9   5       11.38       12.75      4.06 o
  -6   9   5       48.61       49.22      7.82 o
  -5   9   5      104.35      117.37     16.65 o
  -4   9   5      315.83      335.48      7.58 o
  -3   9   5       14.55       17.97      1.88 o
  -2   9   5       81.25       75.93      3.98 o
  -1   9   5      221.81      208.57      6.57 o
   0   9   5      313.93      264.90      8.02 o
   1   9   5      547.55      506.73     13.96 o
   2   9   5      133.85      142.36      8.49 o
   3   9   5        0.01        3.43      4.52 o
  -7  10   5       22.56       23.88      7.88 o
  -6  10   5        6.92       -1.29      3.96 o
  -5  10   5       11.34        6.83      3.30 o
  -4  10   5       47.10       42.78      5.49 o
  -3  10   5      296.12      305.54     11.21 o
  -2  10   5       65.12       63.50      4.13 o
  -1  10   5       14.29       10.34      2.19 o
   0  10   5       59.26       61.57      7.30 o
   1  10   5       15.67       15.74      3.28 o
   2  10   5       15.31       13.81      4.03 o
   3  10   5       11.81        5.98      4.59 o
  -7  11   5       61.89       77.32     11.62 o
  -6  11   5       46.21       51.10      8.06 o
  -5  11   5      151.51      140.75     10.16 o
  -4  11   5        0.12       -0.08      1.47 o
  -3  11   5      173.66      176.33      4.96 o
  -2  11   5       73.55       82.71      5.17 o
  -1  11   5       26.59       25.34      2.86 o
   0  11   5       11.95       11.99      2.66 o
   1  11   5       27.61       15.93      3.38 o
   2  11   5       20.57       12.45      4.08 o
   3  11   5       82.01       75.24      8.50 o
  -7  12   5        2.56        2.90      6.27 o
  -6  12   5      175.56      156.03     30.91 o
  -5  12   5       70.96       59.16      7.20 o
  -4  12   5     1165.54     1179.77     23.60 o
  -3  12   5       42.02       51.32      3.12 o
  -2  12   5      155.63      173.97      8.62 o
  -1  12   5       16.00       11.21      2.43 o
   0  12   5       75.51       73.63      6.32 o
   1  12   5       91.42       99.76      6.66 o
   2  12   5       94.29      105.53      8.41 o
   3  12   5      183.96      195.09     10.84 o
  -7  13   5       49.35       36.90      9.30 o
  -6  13   5      138.84      130.88     12.10 o
  -5  13   5        4.64       -0.25      4.49 o
  -4  13   5     1100.90      991.43     32.12 o
  -3  13   5      405.78      394.22      9.30 o
  -2  13   5      257.73      256.11      7.82 o
  -1  13   5       16.81       16.87      5.47 o
   0  13   5        1.10       -1.36      2.31 o
   1  13   5        0.10       -2.25      2.47 o
   2  13   5       84.00       68.25      6.27 o
   3  13   5        9.77        5.31      4.69 o
  -7  14   5       12.46        5.43      7.01 o
  -6  14   5        0.00       -2.73      4.29 o
  -5  14   5      149.46      143.45     10.89 o
  -4  14   5      814.01      764.62     26.88 o
  -3  14   5      317.01      319.76      9.80 o
  -2  14   5      528.57      520.58     13.75 o
  -1  14   5      128.82      139.30      8.69 o
   0  14   5      124.44      134.81      7.92 o
   1  14   5       45.62       58.71      6.05 o
   2  14   5       30.87       24.66      4.70 o
   3  14   5       23.84       18.00      6.04 o
  -7  15   5       60.83       47.90     10.15 o
  -6  15   5        0.09        2.61      5.20 o
  -5  15   5      375.20      374.96     18.58 o
  -4  15   5        0.11       -0.70      3.37 o
  -3  15   5      300.13      338.02     16.73 o
  -2  15   5      141.40      134.91      7.50 o
  -1  15   5      163.47      166.72      9.44 o
   0  15   5       40.33       44.27      5.67 o
   1  15   5       20.36       20.19      4.30 o
   2  15   5        9.57       15.72      6.43 o
   3  15   5       29.58       28.94      6.65 o
  -7  16   5       29.71       28.49      9.77 o
  -6  16   5       32.25       28.92     14.90 o
  -5  16   5        0.24       -1.77      3.50 o
  -4  16   5      298.28      316.70     15.77 o
  -3  16   5       74.68       81.39      9.18 o
  -2  16   5      297.19      298.24     20.47 o
  -1  16   5      241.71      245.29     20.19 o
   0  16   5      420.73      383.94     19.06 o
   1  16   5      730.09      707.14     24.42 o
   2  16   5       84.91       78.48      7.76 o
   3  16   5        1.66        4.11      5.75 o
  -7  17   5        2.22       12.31      8.47 o
  -6  17   5        1.86       11.43      6.14 o
  -5  17   5        7.20        5.42      7.86 o
  -4  17   5        8.82        6.73      3.58 o
  -3  17   5       64.19       62.60     14.39 o
  -2  17   5       82.04       84.13      8.64 o
  -1  17   5       44.45       35.58      5.27 o
   0  17   5       21.80       15.19      4.25 o
   1  17   5        0.05        2.24      4.55 o
   2  17   5       38.48       37.98      6.36 o
   3  17   5       58.27       89.59     10.22 o
  -7  18   5      122.17      138.89     16.23 o
  -6  18   5       22.39       15.50      6.95 o
  -5  18   5       18.07       21.59      6.12 o
  -4  18   5       30.35       29.13      5.80 o
  -3  18   5       31.77       36.41      6.02 o
  -2  18   5      227.32      226.82     12.35 o
  -1  18   5      172.62      171.03      9.95 o
   0  18   5       33.83       25.47      5.01 o
   1  18   5      256.34      230.93     12.76 o
   2  18   5        0.20       -1.16      5.07 o
  -6  19   5       45.92       34.36     11.63 o
  -5  19   5       13.63        7.86      5.51 o
  -4  19   5        2.57        0.68      3.65 o
  -3  19   5       30.29       29.95     12.24 o
  -2  19   5        0.03       -3.26      3.26 o
  -1  19   5       62.33       69.48     11.86 o
   0  19   5       78.41       84.55      9.46 o
   1  19   5       34.81       48.80      6.94 o
   2  19   5      116.15      116.37     15.00 o
  -6  20   5       34.04       22.45      7.84 o
  -5  20   5       99.67       91.02     13.77 o
  -4  20   5      168.31      155.23     12.41 o
  -3  20   5        9.30       11.83      4.16 o
  -2  20   5      112.56      100.39     11.22 o
  -1  20   5      445.18      479.12     45.30 o
   0  20   5        7.18       -2.71      3.88 o
   1  20   5       74.51       52.79      7.69 o
   2  20   5        1.86        4.68      6.36 o
  -6  21   5       13.37       10.15     16.43 o
  -5  21   5       62.80       72.07     10.54 o
  -4  21   5       23.71       23.83      6.46 o
  -3  21   5       94.17       96.64      9.71 o
  -2  21   5       42.86       44.07      8.57 o
  -1  21   5       23.33       19.96      5.64 o
   0  21   5       18.84       16.69      6.26 o
   1  21   5        1.91        0.64      4.58 o
   2  21   5       11.56        4.37      6.79 o
  -6  22   5        4.83        3.06      6.82 o
  -5  22   5       18.92       16.40      7.10 o
  -4  22   5       19.17       10.47      8.57 o
  -3  22   5        8.80       10.22      4.91 o
  -2  22   5      146.57      144.26     14.08 o
  -1  22   5       81.87       67.44      8.76 o
   0  22   5       11.33        4.47      5.19 o
   1  22   5        1.97        1.48      5.70 o
   2  22   5        3.02       -3.09      7.21 o
  -6  23   5        7.79       18.98     17.34 o
  -5  23   5        2.59        3.13      5.78 o
  -4  23   5        4.47        5.41      5.09 o
  -3  23   5        0.79        3.26      4.49 o
  -2  23   5       37.59       60.60     10.20 o
  -1  23   5       53.64       55.43      8.45 o
   0  23   5       10.92       10.86      5.93 o
   1  23   5        0.44       -1.30      5.43 o
  -5  24   5        1.44        5.33      6.22 o
  -4  24   5       33.19       18.36      6.80 o
  -3  24   5       28.47       24.69      7.55 o
  -2  24   5      156.75      146.10     14.90 o
  -1  24   5       93.35      101.01     29.48 o
   0  24   5       14.43       11.99      6.55 o
   1  24   5        6.53        7.80      6.22 o
  -5  25   5        1.58       -0.91      6.53 o
  -4  25   5        0.77        3.52      5.58 o
  -3  25   5       13.91       12.65      6.73 o
  -2  25   5        0.64        2.04      5.51 o
  -1  25   5      123.80      125.89     12.09 o
   0  25   5       39.86       40.88      8.94 o
   1  25   5       34.23       27.27      9.08 o
  -5  26   5       55.65       61.61     17.34 o
  -4  26   5        1.74        2.28      5.44 o
  -3  26   5        1.21       -0.20      6.12 o
  -2  26   5        1.99       -4.90      5.51 o
  -1  26   5       11.75        8.42      7.04 o
   0  26   5       19.80       11.53     12.34 o
  -4  27   5       18.21       18.12      7.57 o
  -3  27   5       18.15        7.96      7.55 o
  -2  27   5       14.15       22.24      8.77 o
  -1  27   5        4.81        5.45      5.31 o
   0  27   5        1.90       -3.06      6.15 o
  -4  28   5        6.60      -11.63     11.83 o
  -3  28   5       30.40       15.30      8.16 o
  -2  28   5        0.25       -2.04      5.92 o
  -1  28   5       21.62       16.03      7.15 o
  -3  29   5       29.46       15.51      9.39 o
  -2  29   5       23.11       23.87      9.59 o
  -1  29   5       80.72       29.99     15.30 o
  -7   0   6       99.27       89.50      8.33 o
  -6   0   6        2.67       -0.79      2.69 o
  -5   0   6      172.17      180.57      8.61 o
  -4   0   6       38.91       40.84      4.22 o
  -3   0   6      353.82      348.35     10.26 o
  -2   0   6      194.96      210.75     11.68 o
  -1   0   6       15.83       25.50      5.12 o
   0   0   6     1008.91     1056.42     24.92 o
   1   0   6       97.11      115.53     10.80 o
   2   0   6        5.19        1.46      5.47 o
   3   0   6        7.86        8.03      7.87 o
  -8   1   6       16.56       12.85      8.57 o
  -7   1   6       15.48       22.07      3.94 o
  -6   1   6       80.95       63.42      8.12 o
  -5   1   6       73.26       72.50      2.91 o
  -4   1   6      109.51      102.62      3.62 o
  -3   1   6       24.47       28.90      2.36 o
  -2   1   6       33.05       37.99      2.45 o
  -1   1   6     1442.41     1430.98     20.53 o
   0   1   6      605.02      602.75     13.16 o
   1   1   6       21.97       17.88      4.21 o
   2   1   6       57.65       66.55      6.92 o
   3   1   6        0.02       -1.02      5.36 o
  -8   2   6        8.55       13.66      7.38 o
  -7   2   6       34.57       35.10      4.52 o
  -6   2   6       23.42       13.79      3.90 o
  -5   2   6       17.21       15.79      1.99 o
  -4   2   6       26.08       26.23      1.93 o
  -3   2   6       11.23        8.93      1.75 o
  -2   2   6       43.64       48.67      3.21 o
  -1   2   6        0.19        1.10      1.73 o
   0   2   6      627.70      597.38     13.16 o
   1   2   6       34.79       20.75      4.18 o
   2   2   6       71.85       75.20      7.17 o
   3   2   6        0.00        2.12      4.95 o
  -8   3   6       38.47       55.10     20.20 o
  -7   3   6       16.53       13.46      3.38 o
  -6   3   6       43.63       51.45      5.57 o
  -5   3   6      246.49      250.30      8.00 o
  -4   3   6      283.58      288.95      8.24 o
  -3   3   6       14.52       12.69      1.88 o
  -2   3   6      297.28      293.32      7.50 o
  -1   3   6      293.41      295.62     10.54 o
   0   3   6        3.78        0.00      2.37 o
   1   3   6        0.16        1.85      3.14 o
   2   3   6        7.73        7.35      4.42 o
   3   3   6        0.24       -1.93      5.02 o
  -8   4   6       62.59       70.28     10.97 o
  -7   4   6       10.35        9.35      5.85 o
  -6   4   6       72.14       72.79     21.83 o
  -5   4   6      169.32      169.42      8.84 o
  -4   4   6       48.72       47.99      2.19 o
  -3   4   6       96.69      104.95      4.27 o
  -2   4   6       32.59       30.34      3.95 o
  -1   4   6      218.34      219.84      6.74 o
   0   4   6      639.49      624.42     13.69 o
   1   4   6        8.93       10.39      3.67 o
   2   4   6       23.60       25.87      5.64 o
   3   4   6       66.71       68.30      8.14 o
  -8   5   6       34.46       33.90     15.41 o
  -7   5   6       35.16       37.10      7.57 o
  -6   5   6       30.77       22.80      4.83 o
  -5   5   6       68.80       62.73      4.41 o
  -4   5   6       96.38      102.87      3.24 o
  -3   5   6      357.04      375.39      8.25 o
  -2   5   6       38.32       46.49      3.16 o
  -1   5   6      297.41      287.79     10.52 o
   0   5   6      203.18      198.91      7.68 o
   1   5   6        8.14        5.61      3.54 o
   2   5   6        9.99       13.20      5.11 o
   3   5   6       26.77       31.19      6.72 o
  -8   6   6       15.28       22.12     12.34 o
  -7   6   6      173.88      162.62     28.16 o
  -6   6   6        2.76        1.78      3.55 o
  -5   6   6     1676.76     1571.92     49.91 o
  -4   6   6      498.92      472.62      7.99 o
  -3   6   6      199.09      213.29      5.91 o
  -2   6   6       70.62       80.82      4.02 o
  -1   6   6       18.25       15.01      2.44 o
   0   6   6       34.14       35.36      3.95 o
   1   6   6      218.87      212.28     12.08 o
   2   6   6        4.79        6.62      4.24 o
   3   6   6      335.76      426.99     16.32 o
  -8   7   6       63.29       41.82     17.34 o
  -7   7   6      423.42      448.79     22.65 o
  -6   7   6       17.92       21.07      5.02 o
  -5   7   6      509.57      483.35     16.12 o
  -4   7   6     1106.23     1038.04     14.30 o
  -3   7   6       50.80       40.45      2.93 o
  -2   7   6       25.33       19.51      2.46 o
  -1   7   6      135.27      128.21      5.37 o
   0   7   6        0.40       -1.56      2.28 o
   1   7   6       96.34       90.74      7.03 o
   2   7   6       61.04       64.45      6.81 o
   3   7   6        3.87        3.31      5.35 o
  -8   8   6       64.32       78.18     18.26 o
  -7   8   6       81.19       89.68     10.67 o
  -6   8   6       38.80       22.39     12.75 o
  -5   8   6       54.55       53.88      4.85 o
  -4   8   6      572.65      558.68     10.61 o
  -3   8   6      438.01      433.49      8.92 o
  -2   8   6      748.95      732.28     12.72 o
  -1   8   6        0.02        0.10      1.85 o
   0   8   6       39.52       41.16      4.26 o
   1   8   6      317.73      315.49     11.68 o
   2   8   6       25.73       22.54      5.29 o
   3   8   6        8.63        4.06      6.43 o
  -8   9   6       26.71       23.42      9.21 o
  -7   9   6      101.93      117.72     24.08 o
  -6   9   6        0.06       -0.41      3.44 o
  -5   9   6      183.91      184.43     13.77 o
  -4   9   6        5.80        4.19      1.53 o
  -3   9   6       68.71       60.13      5.11 o
  -2   9   6      628.22      575.57     10.94 o
  -1   9   6      404.65      417.94     11.28 o
   0   9   6      182.06      158.60      7.16 o
   1   9   6       91.65       85.64      7.00 o
   2   9   6       44.14       41.48      6.08 o
   3   9   6       80.39       57.78      9.78 o
  -7  10   6       28.07       29.98      8.57 o
  -6  10   6       65.44       85.01      9.79 o
  -5  10   6      113.89      122.38     16.22 o
  -4  10   6      115.79      107.45      6.01 o
  -3  10   6        3.78        3.38      1.54 o
  -2  10   6      175.96      163.76      6.59 o
  -1  10   6       23.64       22.89      3.44 o
   0  10   6      795.40      738.67     16.41 o
   1  10   6      101.10       90.80      7.04 o
   2  10   6        0.02       -0.04      4.29 o
  -7  11   6       75.39       74.18     10.45 o
  -6  11   6       20.69       13.61      4.95 o
  -5  11   6        3.54        5.36      3.23 o
  -4  11   6      169.98      157.70      7.80 o
  -3  11   6     1156.13     1120.20     28.39 o
  -2  11   6      122.09      125.58      5.91 o
  -1  11   6       78.75       67.61      6.63 o
   0  11   6        0.18       -1.28      2.51 o
   1  11   6       22.50       23.23      5.96 o
   2  11   6        9.59       14.95      5.01 o
  -7  12   6        1.72        0.82      5.96 o
  -6  12   6        1.36        5.02      4.46 o
  -5  12   6       45.59       38.80      6.19 o
  -4  12   6      106.59      114.53     18.26 o
  -3  12   6       48.69       47.12      5.20 o
  -2  12   6      286.83      311.63      9.02 o
  -1  12   6       21.87       21.64      3.49 o
   0  12   6      318.26      296.82      9.55 o
   1  12   6        4.11       10.11      3.54 o
   2  12   6       61.79       79.44     10.49 o
  -7  13   6        3.26       -0.48      5.77 o
  -6  13   6      150.47      138.02     11.90 o
  -5  13   6        3.51        1.41      3.05 o
  -4  13   6       49.04       41.89      5.82 o
  -3  13   6       15.82       16.86      4.94 o
  -2  13   6        2.49        3.47      2.84 o
  -1  13   6       18.15       15.71      3.23 o
   0  13   6       10.17        8.51      3.25 o
   1  13   6       38.13       39.44      4.81 o
   2  13   6        5.99        1.98      4.48 o
  -7  14   6        0.51        0.57      6.27 o
  -6  14   6       84.65       77.30      9.69 o
  -5  14   6       81.00       76.03     24.69 o
  -4  14   6       94.93       90.62     25.00 o
  -3  14   6       29.15       22.40      6.74 o
  -2  14   6      506.47      481.66     17.01 o
  -1  14   6       14.95        8.19      2.95 o
   0  14   6      133.25      134.81      7.93 o
   1  14   6       20.12       17.20      4.37 o
   2  14   6       31.74       35.52      5.73 o
  -7  15   6        9.14        0.96      5.78 o
  -6  15   6       18.08       14.53      6.43 o
  -5  15   6       24.74       32.89      6.06 o
  -4  15   6       41.24       37.25      6.43 o
  -3  15   6      129.19      118.70      8.08 o
  -2  15   6       70.70       66.41      7.10 o
  -1  15   6       46.31       35.42      5.43 o
   0  15   6        2.00        1.97      3.31 o
   1  15   6      102.62      115.92      9.58 o
   2  15   6       65.50       56.71      7.38 o
  -7  16   6        8.10        7.19      7.45 o
  -6  16   6       13.27        7.32      6.84 o
  -5  16   6       53.58       42.49      9.59 o
  -4  16   6       79.03       83.14      9.90 o
  -3  16   6       62.85       68.33      8.47 o
  -2  16   6       95.92       78.58      7.39 o
  -1  16   6        0.07        1.48      3.10 o
   0  16   6        7.21        5.98      4.83 o
   1  16   6       74.50       72.81     10.30 o
   2  16   6        0.24        3.26      5.51 o
  -7  17   6       12.47        1.83      6.82 o
  -6  17   6       23.13       29.05      7.43 o
  -5  17   6        0.92       -3.15      6.63 o
  -4  17   6        6.84       10.62      4.30 o
  -3  17   6       35.64       31.51      4.94 o
  -2  17   6      329.25      302.88     13.82 o
  -1  17   6       25.96       21.43      5.22 o
   0  17   6       26.31       29.01      6.60 o
   1  17   6       18.65       22.81     10.23 o
   2  17   6       54.83       28.99     15.41 o
  -6  18   6       61.40       55.96      9.64 o
  -5  18   6       35.98       48.47     16.22 o
  -4  18   6       14.83       16.32      5.35 o
  -3  18   6        2.92        2.69      3.04 o
  -2  18   6       53.85       55.50      8.08 o
  -1  18   6        1.81        1.21      3.49 o
   0  18   6       25.14       16.35      5.97 o
   1  18   6       37.46       27.63      8.13 o
  -6  19   6        0.24       -4.09      5.25 o
  -5  19   6        5.95        2.36      4.46 o
  -4  19   6       37.78       54.17      7.97 o
  -3  19   6        1.95        1.31      3.18 o
  -2  19   6       14.95       10.47      4.41 o
  -1  19   6       14.90       14.86      6.50 o
   0  19   6       16.00       16.77      6.05 o
   1  19   6        8.00        4.52      6.71 o
  -6  20   6        1.43        2.93      6.06 o
  -5  20   6       51.36       38.83      8.24 o
  -4  20   6       19.70        9.11      4.61 o
  -3  20   6        0.01        0.08      3.04 o
  -2  20   6        5.43        3.52      3.88 o
  -1  20   6       12.42       13.11     14.18 o
   0  20   6        9.00        3.64      5.52 o
   1  20   6       17.05       15.65      7.38 o
  -6  21   6       33.19       41.99     10.10 o
  -5  21   6        5.50        6.37      5.58 o
  -4  21   6       32.39       45.06      7.69 o
  -3  21   6        5.13        2.01      3.41 o
  -2  21   6        1.44        2.52      3.83 o
  -1  21   6        5.51        7.25      6.43 o
   0  21   6       46.95       34.06      8.66 o
   1  21   6       21.08       19.34      9.39 o
  -6  22   6       61.83       48.56     18.98 o
  -5  22   6       35.16       51.58      9.70 o
  -4  22   6        1.20       -0.14      4.90 o
  -3  22   6       37.46       37.19      6.58 o
  -2  22   6      100.98      105.24     10.68 o
  -1  22   6        0.00        1.82      4.66 o
   0  22   6       40.66       17.96      6.60 o
   1  22   6       35.89       31.28      9.93 o
  -5  23   6       76.78       54.90      9.84 o
  -4  23   6       51.22       41.54     16.73 o
  -3  23   6        1.20       -1.28      3.97 o
  -2  23   6       18.92       15.19      5.67 o
  -1  23   6       79.66       66.87     12.75 o
   0  23   6      176.46      199.74     16.30 o
  -5  24   6       12.41        6.91      6.49 o
  -4  24   6       17.87       18.07      6.69 o
  -3  24   6        1.24        3.45      4.24 o
  -2  24   6       32.11       27.44      6.81 o
  -1  24   6        7.10        6.04      5.81 o
   0  24   6       19.19       17.42      7.77 o
  -5  25   6        7.90       -4.90     14.08 o
  -4  25   6       34.46       32.45      8.16 o
  -3  25   6       23.80       19.33      6.75 o
  -2  25   6       27.82       15.37      7.35 o
  -1  25   6       10.71        2.33      5.68 o
   0  25   6        7.47       11.43     15.30 o
  -4  26   6        2.89        0.25      5.47 o
  -3  26   6       15.81       18.89      6.13 o
  -2  26   6      164.25      158.53     14.07 o
  -1  26   6       39.04       42.26      9.44 o
  -3  27   6        3.79        3.23      4.97 o
  -2  27   6        3.87        4.37      6.11 o
  -8   1   7       27.27       20.81     15.30 o
  -7   1   7        1.84        3.47      8.22 o
  -6   1   7      780.18      707.70     35.13 o
  -5   1   7     2086.02     2015.01     34.29 o
  -4   1   7      142.02      146.33      5.60 o
  -3   1   7      710.53      696.84     15.00 o
  -2   1   7       40.97       37.00      3.15 o
  -1   1   7      105.75      110.63      5.45 o
   0   1   7       57.15       52.43      5.48 o
   1   1   7        0.13        0.29      3.72 o
   2   1   7      160.84      204.62     21.34 o
  -8   2   7        0.06       -3.88     12.85 o
  -7   2   7        3.09        0.39      7.18 o
  -6   2   7      292.93      302.69     32.95 o
  -5   2   7      190.75      180.31      6.83 o
  -4   2   7      158.09      165.53      6.02 o
  -3   2   7      486.90      433.66     11.16 o
  -2   2   7        0.06       -2.22      1.55 o
  -1   2   7      153.37      138.60      7.20 o
   0   2   7        4.74        5.78      3.31 o
   1   2   7       18.75       13.44      4.50 o
   2   2   7        1.10        4.63      5.36 o
  -8   3   7        8.37       14.28     13.47 o
  -7   3   7        1.10        8.77     11.02 o
  -6   3   7      123.89      121.58      7.31 o
  -5   3   7      414.06      432.06     12.15 o
  -4   3   7      177.91      191.13      9.07 o
  -3   3   7      638.74      635.85     14.12 o
  -2   3   7       71.60       67.88      4.26 o
  -1   3   7       55.90       47.15      4.24 o
   0   3   7        6.36       17.71      3.94 o
   1   3   7       50.38       36.88      6.69 o
   2   3   7        4.95       17.80      6.16 o
  -8   4   7        4.73       12.04     13.67 o
  -7   4   7        2.13        2.29      4.88 o
  -6   4   7        0.13        1.23      2.72 o
  -5   4   7       66.80       62.68      7.70 o
  -4   4   7      112.65      105.67      4.86 o
  -3   4   7      151.76      137.12      6.98 o
  -2   4   7      100.40       88.49      6.38 o
  -1   4   7     1666.83     1630.10     26.53 o
   0   4   7      196.33      180.71     10.34 o
   1   4   7       26.95       20.08      5.10 o
   2   4   7       27.13       40.35      7.65 o
  -8   5   7        1.39        0.82     14.49 o
  -7   5   7        2.81        6.90      5.20 o
  -6   5   7        7.08        4.90      3.44 o
  -5   5   7       11.29       12.19      2.73 o
  -4   5   7       40.08       30.42      3.03 o
  -3   5   7       65.19       62.72      5.01 o
  -2   5   7      153.91      147.16      7.92 o
  -1   5   7      124.77      143.69      9.56 o
   0   5   7        0.00       -5.45      2.79 o
   1   5   7       61.45       64.51      6.83 o
   2   5   7        1.14       -2.03      5.83 o
  -8   6   7        1.50        7.35     15.51 o
  -7   6   7      148.15      147.46     11.44 o
  -6   6   7       33.65       21.42      4.54 o
  -5   6   7        2.30        2.14      2.03 o
  -4   6   7       32.02       28.55      5.18 o
  -3   6   7      403.73      392.79     12.04 o
  -2   6   7       75.99       73.99      5.93 o
  -1   6   7       48.94       39.45      4.02 o
   0   6   7      122.05      149.92      9.42 o
   1   6   7       51.41       51.76      6.35 o
   2   6   7        8.17        9.22      6.10 o
  -8   7   7       58.49       67.13     23.06 o
  -7   7   7      100.06      120.90     10.98 o
  -6   7   7       14.02        7.75      6.12 o
  -5   7   7      163.78      152.99      7.60 o
  -4   7   7       49.36       45.29      3.72 o
  -3   7   7        2.91        3.36      2.45 o
  -2   7   7        3.40        6.38      2.90 o
  -1   7   7      576.77      612.27     16.33 o
   0   7   7       20.86       12.95      3.93 o
   1   7   7        4.70       -2.54      4.43 o
   2   7   7       26.93       18.80      7.47 o
  -8   8   7        4.42        8.91      8.14 o
  -7   8   7        1.68       -1.04      5.07 o
  -6   8   7        9.89       17.94     15.81 o
  -5   8   7       32.02       27.75      3.16 o
  -4   8   7       17.87       19.69      3.79 o
  -3   8   7       61.43       56.50      4.92 o
  -2   8   7      546.11      513.44     17.30 o
  -1   8   7       87.70       81.54      8.33 o
   0   8   7       22.68       14.79      4.33 o
   1   8   7       15.64       14.30      5.01 o
   2   8   7        4.15        5.75      7.63 o
  -7   9   7       27.17       27.78      9.39 o
  -6   9   7        0.47        4.49      3.67 o
  -5   9   7       35.88       26.95      3.32 o
  -4   9   7       34.53       31.14      3.78 o
  -3   9   7      225.95      217.60      8.50 o
  -2   9   7      100.46       99.17     11.34 o
  -1   9   7       14.61       15.00      4.07 o
   0   9   7       34.74       23.27      4.39 o
   1   9   7       41.59       51.28      7.07 o
   2   9   7       80.43      101.10     12.72 o
  -7  10   7       61.85       73.86      9.82 o
  -6  10   7       67.78       61.87      7.26 o
  -5  10   7      147.97      143.33     14.76 o
  -4  10   7        2.67        0.60      2.15 o
  -3  10   7      103.12       87.93      6.43 o
  -2  10   7        4.24       -1.30      2.53 o
  -1  10   7      224.37      270.30     11.53 o
   0  10   7       87.19       87.98      8.25 o
   1  10   7       18.99       11.83      5.08 o
   2  10   7       20.93       27.67      9.14 o
  -7  11   7        0.31        0.11      5.07 o
  -6  11   7        8.63        2.81      4.10 o
  -5  11   7       26.05       29.02      6.14 o
  -4  11   7       11.86        8.00      2.73 o
  -3  11   7      402.43      375.47     12.10 o
  -2  11   7        9.57       -3.75      2.99 o
  -1  11   7      179.43      192.26      9.97 o
   0  11   7        0.58       -2.34      2.99 o
   1  11   7        2.22       -2.58      4.35 o
  -7  12   7       85.76       98.02     11.68 o
  -6  12   7       61.39       43.52     11.53 o
  -5  12   7      109.34      100.45     12.83 o
  -4  12   7       19.94       22.97      4.94 o
  -3  12   7        5.45        2.64      2.95 o
  -2  12   7      120.74      102.78     10.98 o
  -1  12   7       25.90       25.64      6.24 o
   0  12   7        0.99        1.78      3.48 o
   1  12   7        7.78        2.47      4.53 o
  -7  13   7       10.44        4.28      6.94 o
  -6  13   7       12.90       11.72      5.15 o
  -5  13   7       22.56       16.54      3.75 o
  -4  13   7       21.30       17.51      5.27 o
  -3  13   7       21.73       23.07      4.21 o
  -2  13   7       28.02       18.02      4.23 o
  -1  13   7        1.17       -1.17      3.05 o
   0  13   7      121.54      159.85     10.16 o
   1  13   7       61.26       52.98      7.40 o
  -7  14   7       32.94       16.74      7.52 o
  -6  14   7        3.01        3.95      7.86 o
  -5  14   7       32.34       32.97      4.71 o
  -4  14   7       12.76        2.30      3.15 o
  -3  14   7       96.00       87.57      7.05 o
  -2  14   7        5.11        4.03      3.65 o
  -1  14   7        4.50        9.92      3.78 o
   0  14   7       41.43       43.72      6.32 o
   1  14   7       71.70       84.01      8.38 o
  -7  15   7       14.55       23.86      8.34 o
  -6  15   7       15.34       11.64      5.92 o
  -5  15   7        8.21        6.95      3.45 o
  -4  15   7       29.24       23.07      6.10 o
  -3  15   7       23.14       23.60      4.52 o
  -2  15   7        2.77       -0.54      3.03 o
  -1  15   7        5.79        6.96      3.83 o
   0  15   7      153.42      171.67     14.92 o
   1  15   7        2.45        3.21      6.24 o
  -7  16   7       99.36      102.63     13.06 o
  -6  16   7       25.72       21.22      6.54 o
  -5  16   7       28.98       38.55      5.39 o
  -4  16   7        0.08       -0.47      2.96 o
  -3  16   7        5.58        8.50      3.53 o
  -2  16   7      192.86      200.12     11.14 o
  -1  16   7       24.72       20.57      5.58 o
   0  16   7       27.96       21.81      8.75 o
   1  16   7       14.67       13.49      9.30 o
  -6  17   7        2.03        1.88      5.16 o
  -5  17   7       58.94       78.43     11.67 o
  -4  17   7       68.75       60.50     10.89 o
  -3  17   7      133.19      137.77     20.59 o
  -2  17   7        0.22       -5.56      3.10 o
  -1  17   7      104.43      104.47      9.31 o
   0  17   7      186.67      211.14     14.64 o
   1  17   7        6.03       -0.69      8.43 o
  -6  18   7       82.16       77.76     15.61 o
  -5  18   7       60.63       76.48      9.47 o
  -4  18   7      277.15      296.51     25.74 o
  -3  18   7        0.00       -1.80      3.46 o
  -2  18   7       38.64       52.94      6.67 o
  -1  18   7       79.93       89.63      9.93 o
   0  18   7        7.26       -0.13      5.38 o
  -6  19   7       22.61       16.39      8.88 o
  -5  19   7        3.90        0.69      4.83 o
  -4  19   7       24.50       28.34      5.62 o
  -3  19   7        5.60        2.88      3.70 o
  -2  19   7        0.00       -0.86      3.67 o
  -1  19   7       20.83       20.18      5.47 o
   0  19   7        2.60        2.79      5.43 o
  -6  20   7       35.53       34.47     23.16 o
  -5  20   7        0.03       -3.82      4.50 o
  -4  20   7        0.04       -1.74      3.30 o
  -3  20   7      170.22      169.23     11.52 o
  -2  20   7       61.59       67.56      8.54 o
  -1  20   7       52.99       59.90      7.98 o
   0  20   7      144.84      184.94     14.73 o
  -5  21   7       12.20       11.39      6.04 o
  -4  21   7       56.37       54.16     11.62 o
  -3  21   7       26.72       13.36      4.74 o
  -2  21   7        9.08        3.15      4.26 o
  -1  21   7       22.81       16.25      6.27 o
   0  21   7      133.64      164.86     14.10 o
  -5  22   7       31.47       24.95     12.65 o
  -4  22   7        6.43        1.30      4.42 o
  -3  22   7        1.08       -4.93      4.34 o
  -2  22   7        0.07       -2.25      4.48 o
  -1  22   7        0.04       -2.82      4.64 o
  -5  23   7       15.99       14.44      6.90 o
  -4  23   7        6.86        8.19      5.24 o
  -3  23   7       25.14       21.75      6.32 o
  -2  23   7        0.05        0.58      4.77 o
  -1  23   7        3.84        1.59      5.91 o
  -4  24   7       10.83        9.21      5.85 o
  -3  24   7        0.98        1.41      5.05 o
  -2  24   7        3.39       -2.62      4.71 o
  -3  25   7        0.19        8.32      5.31 o
  -8   0   8      155.74      224.45     35.91 o
  -7   0   8       56.22       62.23     19.38 o
  -6   0   8       42.12       39.18     14.49 o
  -5   0   8       10.05        6.73      3.07 o
  -4   0   8      263.80      268.07     15.86 o
  -3   0   8       91.18       85.34      8.53 o
  -2   0   8      147.00      154.42     11.35 o
  -1   0   8        2.67        1.45      7.75 o
   0   0   8      131.79      119.67     22.34 o
   1   0   8        7.66       -2.50      9.74 o
  -8   1   8        7.10       11.63     15.71 o
  -7   1   8       23.65       18.16     16.94 o
  -6   1   8       48.97       29.79     11.32 o
  -5   1   8        5.08       -0.21      2.80 o
  -4   1   8       52.20       50.70      4.40 o
  -3   1   8       50.42       43.17      4.64 o
  -2   1   8        9.60        7.05      3.22 o
  -1   1   8        1.71        0.35      4.43 o
   0   1   8       34.03       38.57      7.49 o
   1   1   8       45.50       50.73      9.49 o
  -8   2   8        0.13       11.63     15.71 o
  -7   2   8        0.29       -5.00      7.36 o
  -6   2   8      125.70      108.79     11.20 o
  -5   2   8      130.98      134.92      8.67 o
  -4   2   8       20.89       27.04      4.09 o
  -3   2   8       79.94       64.91      5.32 o
  -2   2   8       66.31       70.67      5.93 o
  -1   2   8      110.52       98.51      9.34 o
   0   2   8       17.39        9.67      5.84 o
   1   2   8       49.49       59.88      9.87 o
  -8   3   8        6.63       19.18     16.73 o
  -7   3   8        4.89        6.53     10.20 o
  -6   3   8       47.55       51.80      5.52 o
  -5   3   8       42.08       45.43      4.32 o
  -4   3   8      665.65      691.62     17.95 o
  -3   3   8      154.59      136.95      7.15 o
  -2   3   8      246.09      239.25     10.73 o
  -1   3   8       41.38       28.50      6.21 o
   0   3   8        0.62        3.08      5.49 o
   1   3   8        0.06        0.99      6.65 o
  -8   4   8        0.00       10.00     14.28 o
  -7   4   8      112.26      122.84     26.12 o
  -6   4   8       51.42       46.78     13.57 o
  -5   4   8        0.50       -0.69      1.90 o
  -4   4   8       28.12       30.10      3.88 o
  -3   4   8        0.90        0.80      3.10 o
  -2   4   8      191.58      198.50     16.53 o
  -1   4   8       54.57       47.32      9.04 o
   0   4   8        9.59       10.13      5.94 o
   1   4   8       20.06       35.23     10.20 o
  -7   5   8        0.07        1.43     11.63 o
  -6   5   8      282.33      290.21     56.11 o
  -5   5   8      108.89      105.17      5.51 o
  -4   5   8      599.06      580.17     19.64 o
  -3   5   8      180.37      167.89      9.08 o
  -2   5   8       53.76       55.53      6.98 o
  -1   5   8        1.77        0.98      4.08 o
   0   5   8        6.83        3.76      5.12 o
   1   5   8        1.75       -6.59      9.20 o
  -7   6   8       39.53       26.73     16.12 o
  -6   6   8      437.29      452.67     22.85 o
  -5   6   8       20.93       18.14      4.29 o
  -4   6   8      242.41      261.97      9.24 o
  -3   6   8        1.12        2.17      2.98 o
  -2   6   8       25.40       18.75      4.30 o
  -1   6   8       30.96       32.54      5.70 o
   0   6   8       26.65       25.85      6.73 o
   1   6   8       59.05       45.55     16.83 o
  -7   7   8       91.28       87.71     12.14 o
  -6   7   8      848.05      834.10     28.31 o
  -5   7   8        7.71        1.95      2.59 o
  -4   7   8       94.54      103.89     11.80 o
  -3   7   8       17.45       13.85      3.70 o
  -2   7   8       12.15        8.25      3.78 o
  -1   7   8        3.03        7.38      4.04 o
   0   7   8        0.40       -4.75      5.21 o
   1   7   8       13.28        2.94     10.46 o
  -7   8   8       79.48       79.75      8.95 o
  -6   8   8       29.88       33.45     13.67 o
  -5   8   8      123.76      129.17      6.41 o
  -4   8   8        0.18       -1.13      2.48 o
  -3   8   8        9.30       11.72      3.50 o
  -2   8   8        9.50       11.12      3.92 o
  -1   8   8       55.07       69.06      7.20 o
   0   8   8        2.15        5.68      5.77 o
   1   8   8       83.53      107.75     30.81 o
  -7   9   8       71.71       84.39     22.14 o
  -6   9   8        0.80        4.55      3.86 o
  -5   9   8       68.40       72.94      6.59 o
  -4   9   8       86.89       84.52      5.68 o
  -3   9   8       84.26       84.79      6.49 o
  -2   9   8       47.33       55.02      5.95 o
  -1   9   8       92.12       90.03      8.02 o
   0   9   8       15.96        4.20      5.74 o
   1   9   8       99.67       95.80     16.18 o
  -7  10   8        0.86        1.22      8.16 o
  -6  10   8      190.69      195.58     16.43 o
  -5  10   8       20.84       19.86      4.74 o
  -4  10   8       12.77       12.13      3.32 o
  -3  10   8        6.67        1.95      3.14 o
  -2  10   8       86.71       79.92      7.43 o
  -1  10   8       31.32       18.48      5.10 o
   0  10   8        3.98        6.88      5.98 o
  -7  11   8      101.64      100.35     10.77 o
  -6  11   8       46.03       54.66      8.26 o
  -5  11   8       47.72       60.26      5.29 o
  -4  11   8        0.13       -1.91      3.74 o
  -3  11   8      111.28      119.20      7.60 o
  -2  11   8      557.32      608.53     17.44 o
  -1  11   8      199.28      234.81     12.61 o
   0  11   8        2.43        2.78      5.24 o
  -7  12   8       83.12       95.64     10.87 o
  -6  12   8        5.24        5.72      4.69 o
  -5  12   8       10.93       17.72      3.84 o
  -4  12   8       63.16       66.13      7.19 o
  -3  12   8        3.87        2.70      3.09 o
  -2  12   8      185.44      192.17     10.33 o
  -1  12   8        0.33       -1.35      4.21 o
   0  12   8        2.75        8.80      6.23 o
  -7  13   8        9.35       10.64      6.81 o
  -6  13   8       11.77        2.18      4.66 o
  -5  13   8       11.61       12.04      3.88 o
  -4  13   8       37.47       30.52      5.06 o
  -3  13   8       32.69       30.89      6.48 o
  -2  13   8       22.71       17.11      4.62 o
  -1  13   8      325.05      371.83     14.91 o
   0  13   8       49.09       60.64      9.06 o
  -7  14   8       12.24        9.38      7.48 o
  -6  14   8       23.03       26.35      6.79 o
  -5  14   8        0.76       -1.16      3.01 o
  -4  14   8       87.64       96.80      9.66 o
  -3  14   8      140.26      111.51      9.42 o
  -2  14   8      265.01      285.78     18.19 o
  -1  14   8       16.27       19.11      5.53 o
   0  14   8      163.06      191.73     15.94 o
  -6  15   8       39.46       57.65      8.83 o
  -5  15   8       71.71       78.81      6.67 o
  -4  15   8       28.24       23.86      5.04 o
  -3  15   8       50.21       72.74      7.57 o
  -2  15   8       35.92       28.56      6.42 o
  -1  15   8        3.05        2.83      4.51 o
   0  15   8      148.41      228.24     20.44 o
  -6  16   8       73.24       96.43     29.99 o
  -5  16   8        0.86       -2.37      3.39 o
  -4  16   8        2.82        6.12      3.67 o
  -3  16   8       65.21       61.08      7.18 o
  -2  16   8       12.39       13.88      5.65 o
  -1  16   8       74.24       71.85      8.80 o
  -6  17   8        1.68       15.21     15.81 o
  -5  17   8        0.17       -3.63      3.56 o
  -4  17   8       53.15       66.53      6.89 o
  -3  17   8       10.48       11.63      4.30 o
  -2  17   8      102.64      104.61      9.70 o
  -1  17   8       77.02       83.02      9.71 o
  -6  18   8      141.23      121.51     12.65 o
  -5  18   8       67.11       67.62      7.14 o
  -4  18   8       33.91       27.59      5.59 o
  -3  18   8        0.09        2.32      5.15 o
  -2  18   8       33.25       16.60      5.89 o
  -1  18   8        0.00        5.73      6.25 o
  -5  19   8        2.39        4.33      4.61 o
  -4  19   8       17.86       12.38      4.53 o
  -3  19   8       26.58       27.87      5.95 o
  -2  19   8        0.06        3.15      4.97 o
  -1  19   8       18.67        6.66      7.71 o
  -5  20   8       37.80       43.92     10.57 o
  -4  20   8       30.33       17.77      5.22 o
  -3  20   8        4.07       12.93      4.98 o
  -2  20   8       21.63       22.34      6.08 o
  -4  21   8        1.67        9.06      4.78 o
  -3  21   8        3.25        4.91      4.87 o
  -2  21   8        9.52       16.65      9.01 o
  -4  22   8       86.59      139.48     17.47 o
  -3  22   8        1.13       -5.69      4.47 o
  -7   1   9       47.33       41.88     13.01 o
  -6   1   9       25.12        8.92      8.33 o
  -5   1   9        4.05        7.27      3.22 o
  -4   1   9       12.89       16.50      3.82 o
  -3   1   9        1.28       -1.29      3.29 o
  -2   1   9       33.74       34.60      6.68 o
  -1   1   9       22.43       19.87      6.82 o
   0   1   9       20.38       21.09     10.44 o
  -7   2   9        0.50        2.31      8.23 o
  -6   2   9        2.23        5.88      7.40 o
  -5   2   9        0.64       -0.14      2.71 o
  -4   2   9       20.74       10.90      3.53 o
  -3   2   9        0.36       -1.23      3.31 o
  -2   2   9       10.27        2.75      4.89 o
  -1   2   9        3.50       -2.73      5.46 o
   0   2   9       54.07       69.79     14.47 o
  -7   3   9       68.33       72.44     21.83 o
  -6   3   9       18.57       28.87     10.81 o
  -5   3   9      135.99      136.63      7.15 o
  -4   3   9      282.67      285.67     10.06 o
  -3   3   9       17.85       15.24      4.40 o
  -2   3   9       49.15       66.54      7.88 o
  -1   3   9        6.00        0.85      5.71 o
   0   3   9       55.34       45.54     12.61 o
  -7   4   9       12.34       13.06     14.69 o
  -6   4   9        0.49       -1.84      4.08 o
  -5   4   9       23.54       31.18      4.47 o
  -4   4   9        9.75       14.04      4.00 o
  -3   4   9       68.27       53.22      6.09 o
  -2   4   9       10.75       13.17      4.92 o
  -1   4   9        8.01        7.11      6.20 o
   0   4   9      121.89      169.54     27.44 o
  -7   5   9       11.13        5.31     13.06 o
  -6   5   9       94.63      115.25      8.16 o
  -5   5   9        9.18       12.20      5.83 o
  -4   5   9        5.70        0.51      3.22 o
  -3   5   9        0.38        1.45      3.74 o
  -2   5   9       15.23       11.76      4.78 o
  -1   5   9        9.17       15.98      6.92 o
  -7   6   9       38.83       16.12     15.92 o
  -6   6   9       14.37       12.13      4.18 o
  -5   6   9        5.00        5.90      3.55 o
  -4   6   9      118.68      143.49      7.99 o
  -3   6   9        1.37       -4.06      3.56 o
  -2   6   9       47.48       47.29      6.55 o
  -1   6   9        2.04       -0.31      5.37 o
  -7   7   9        6.70      -10.81     12.45 o
  -6   7   9        2.33       -2.30      3.31 o
  -5   7   9       20.13       20.54      4.36 o
  -4   7   9        1.06       -1.56      3.29 o
  -3   7   9       46.46       41.92      9.34 o
  -2   7   9       36.72       40.49      6.16 o
  -1   7   9      297.54      350.46     17.53 o
  -7   8   9       18.14       21.63     16.73 o
  -6   8   9        1.18        3.56      4.05 o
  -5   8   9       44.06       43.04      5.48 o
  -4   8   9       55.09       38.44      5.26 o
  -3   8   9        0.06        0.60      3.89 o
  -2   8   9       56.24       45.53      6.82 o
  -1   8   9       86.24      114.82     11.20 o
  -7   9   9        0.28        7.14     14.69 o
  -6   9   9      107.77      109.02     14.59 o
  -5   9   9      163.67      183.18      9.72 o
  -4   9   9       40.92       58.88      6.07 o
  -3   9   9       49.31       38.97      5.67 o
  -2   9   9      108.09      125.15     11.13 o
  -1   9   9       49.10       53.58      8.53 o
  -7  10   9      202.30      172.21     33.87 o
  -6  10   9       39.56       40.20      8.57 o
  -5  10   9       17.32       16.19      4.48 o
  -4  10   9      104.86      118.26      7.68 o
  -3  10   9       50.67       62.56     11.17 o
  -2  10   9       51.40       41.37      6.50 o
  -1  10   9        3.46        8.40      6.15 o
  -6  11   9      155.50      179.84     12.14 o
  -5  11   9       92.59      104.36      8.92 o
  -4  11   9      125.57      114.55      8.58 o
  -3  11   9       65.28       82.11      7.48 o
  -2  11   9       24.82       26.06      6.05 o
  -1  11   9       50.61       70.47     10.31 o
  -6  12   9       79.89       85.57      9.00 o
  -5  12   9      204.06      218.46     12.04 o
  -4  12   9       82.96       86.51      8.89 o
  -3  12   9       18.96       19.98      5.00 o
  -2  12   9        2.36        4.32      4.94 o
  -1  12   9        0.00       -1.94      5.98 o
  -6  13   9       59.64       61.47     16.63 o
  -5  13   9       71.81       87.56      7.36 o
  -4  13   9        2.75        1.03      4.25 o
  -3  13   9        1.02       -2.96      4.03 o
  -2  13   9        0.53        4.39      4.71 o
  -6  14   9       51.29       72.81     18.67 o
  -5  14   9        0.11       -0.88      4.36 o
  -4  14   9        0.09        2.12      4.23 o
  -3  14   9       43.42       60.86      8.04 o
  -2  14   9      125.07      123.50     13.47 o
  -5  15   9      236.46      330.58     27.08 o
  -4  15   9        0.81       -2.26      4.29 o
  -3  15   9        9.57        9.96      5.96 o
  -2  15   9       83.52      108.24     10.60 o
  -5  16   9       62.57       92.22      8.61 o
  -4  16   9        0.97        3.68      5.04 o
  -3  16   9       57.39       77.55      8.84 o
  -2  16   9        0.01        6.77      6.28 o
  -5  17   9        0.00        5.34      4.95 o
  -4  17   9        2.22       -2.00      4.47 o
  -3  17   9       43.75       29.93      6.69 o
  -4  18   9        7.26       10.29      5.35 o
  -6   0  10        0.63       -1.02     11.43 o
  -5   0  10       44.52       43.32      8.16 o
  -4   0  10       23.18       34.24      7.56 o
  -3   0  10       60.43       55.64     11.26 o
  -2   0  10      319.90      396.13     26.43 o
  -6   1  10        0.03       -2.40      8.43 o
  -5   1  10        2.31       -2.01      3.81 o
  -4   1  10        6.23        4.30      4.19 o
  -3   1  10        0.00       -7.06      5.02 o
  -2   1  10      111.52      154.99     12.95 o
  -6   2  10       15.43        1.85      9.55 o
  -5   2  10       15.43       15.75      4.81 o
  -4   2  10       34.79       30.48      5.26 o
  -3   2  10       18.83       16.15      5.70 o
  -2   2  10        7.41        0.19      5.85 o
  -6   3  10       31.74       14.69     14.69 o
  -5   3  10       42.44       51.34      6.41 o
  -4   3  10       18.88       18.38      5.07 o
  -3   3  10       10.18       12.85      5.49 o
  -2   3  10        9.98       10.96      6.73 o
  -6   4  10        1.00       -5.10     11.43 o
  -5   4  10       14.59       11.36      4.78 o
  -4   4  10       13.78       17.37      4.96 o
  -3   4  10       28.56       38.13      6.70 o
  -2   4  10       54.94       58.81      9.02 o
  -6   5  10        1.65        9.18     12.24 o
  -5   5  10        1.77       -0.34      4.17 o
  -4   5  10        0.69        3.72      4.25 o
  -3   5  10        8.09       10.51      5.43 o
  -2   5  10        2.75       -2.42      6.31 o
  -6   6  10        4.00        3.75     11.73 o
  -5   6  10        5.61        4.97      5.36 o
  -4   6  10        1.64        3.16      4.56 o
  -3   6  10        0.06       -5.32      4.96 o
  -2   6  10       10.90        4.89      7.25 o
  -6   7  10       20.85       26.94      9.28 o
  -5   7  10        5.20        7.95      4.78 o
  -4   7  10        5.75        8.49      5.14 o
  -3   7  10       61.64       79.24      8.36 o
  -2   7  10       30.98       37.75     17.55 o
  -6   8  10      101.13      146.77     12.24 o
  -5   8  10        9.86        4.19      4.52 o
  -4   8  10        3.50        0.46      5.15 o
  -3   8  10       69.09       76.22      8.28 o
  -5   9  10      155.89      168.41     10.44 o
  -4   9  10        0.42       -0.39      4.83 o
  -3   9  10       74.71      103.52      9.35 o
  -5  10  10       12.76        7.99      5.19 o
  -4  10  10       17.67       31.99      6.79 o
  -3  10  10       21.02       30.37      6.84 o
  -5  11  10        0.03       -0.20      4.84 o
  -4  11  10       88.77       89.93     11.29 o
  -3  11  10        1.68        3.08      8.43 o
  -4  12  10        0.75        1.48      5.16 o
 
